# Supplementary material for: Spatial and temporal changes in leaf coloring date of Acer palmatum and Ginkgo biloba in response to temperature increases in South Korea
Source: PLoS One. 2017 Mar 27;12(3):e0174390. doi: 10.1371/journal.pone.0174390 (PMC5367789; doi:10.1371/journal.pone.0174390)
Supplement: S1 File — (ZIP) [file pone.0174390.s004.zip]

Archive with 2 entries (2 files):
- Phenology_data_KMA.xlsx
- Data_info.jpg
