# Supplementary material for: Spatial and temporal changes in leaf coloring date of Acer palmatum and Ginkgo biloba in response to temperature increases in South Korea
Source: PLoS One. 2017 Mar 27;12(3):e0174390. doi: 10.1371/journal.pone.0174390 (PMC5367789; doi:10.1371/journal.pone.0174390)
Supplement: S1 File — (ZIP) [file pone.0174390.s004.zip › Phenology_data_KMA.xlsx]

## Sheet: tableinfo
##사용자 조회 내용==[select yy, stn_id, ssn_id, ssn_md, to_char(tm,'yyyymmdd'), rem
from sfc_ssn_tm
where tm>=to_date(19040101,'yyyymmdd')
and tm<=to_date(20100518,'yyyymmdd')
and stn_id>=90 and stn_id<=295
order by stn_id, yy]
##사용자 조회 결과
##YY	STN_ID	SSN_ID	SSN_MD	TO_CHAR(TM,YYYYMMDD)	REM	=
1968	90	101	101	19680412		=
1968	90	101	102	19681004		=
1968	90	105	101	19680331		=
1968	90	403	402	19690404		=
1968	90	402	401	19681109		=
1968	90	402	402	19690405		=
1968	90	403	401	19681109		=
1968	90	106	103	19680324		=
1969	90	101	101	19690413		=
1969	90	101	102	19691005		=
1969	90	105	101	19690522		=
1969	90	403	402	19700318		=
1969	90	402	401	19691117		=
1969	90	402	402	19700324		=
1969	90	403	401	19691202		=
1969	90	106	103	19690328		=
1970	90	101	101	19700410		=
1970	90	101	102	19701001		=
1970	90	105	101	19700529		=
1970	90	403	402	19710324		=
1970	90	402	401	19701115		=
1970	90	402	402	19710325		=
1970	90	403	401	19701218		=
1970	90	106	103	19700329		=
1971	90	105	101	19710512		=
1971	90	101	102	19711005		=
1971	90	203	201	19710406		=
1971	90	203	202	19710409		=
1971	90	203	203	19710411		=
1971	90	204	201	19710403		=
1971	90	204	202	19710407		=
1971	90	204	203	19710409		=
1971	90	205	201	19710406		=
1971	90	205	202	19710412		=
1971	90	205	203	19710418		=
1971	90	206	201	19710508		=
1971	90	206	202	19710520		=
1971	90	206	203	19710526		=
1971	90	207	201	19710408		=
1971	90	207	202	19710424		=
1971	90	207	203	19710502		=
1971	90	401	401	19711128		=
1971	90	401	402	19720403		=
1971	90	402	401	19711128		=
1971	90	402	402	19720402		=
1971	90	403	401	19711203		=
1971	90	403	402	19720331		=
1971	90	101	101	19710416		=
1971	90	106	103	19710406		=
1972	90	101	101	19720418		=
1972	90	403	402	19730317		=
1972	90	103	101	19720416		=
1972	90	104	101	19720415		=
1972	90	105	101	19720429		=
1972	90	106	103	19720407		=
1972	90	203	201	19720406		=
1972	90	203	202	19720414		=
1972	90	203	203	19720418		=
1972	90	204	201	19720408		=
1972	90	204	202	19720411		=
1972	90	204	203	19720417		=
1972	90	205	201	19720410		=
1972	90	205	202	19720419		=
1972	90	205	203	19720424		=
1972	90	206	201	19720427		=
1972	90	206	202	19720521		=
1972	90	206	203	19720529		=
1972	90	207	201	19720408		=
1972	90	207	202	19720422		=
1972	90	207	203	19720428		=
1972	90	401	401	19721117		=
1972	90	401	402	19730403		=
1972	90	402	401	19721117		=
1972	90	402	402	19730326		=
1972	90	403	401	19721123		=
1972	90	101	102	19720930		=
1973	90	202	202	19730402		=
1973	90	202	201	19730323		=
1973	90	203	201	19730324		=
1973	90	203	202	19730401		=
1973	90	203	203	19730406		=
1973	90	204	201	19730326		=
1973	90	204	202	19730403		=
1973	90	204	203	19730408		=
1973	90	205	201	19730401		=
1973	90	205	202	19730413		=
1973	90	205	203	19730416		=
1973	90	206	201	19730419		=
1973	90	206	202	19730510		=
1973	90	206	203	19730525		=
1973	90	207	201	19730326		=
1973	90	207	202	19730408		=
1973	90	207	203	19730414		=
1973	90	401	401	19731103		=
1973	90	401	402	19740317		=
1973	90	402	401	19731112		=
1973	90	402	402	19740402		=
1973	90	403	401	19731118		=
1973	90	403	402	19740401		=
1973	90	101	101	19730406		=
1973	90	101	102	19731020		=
1973	90	102	101	19730520		=
1973	90	103	101	19730410		=
1973	90	104	101	19730427		=
1973	90	105	101	19730718		=
1973	90	106	103	19730406		=
1973	90	107	103	19730610		=
1973	90	108	103	19730724		=
1973	90	108	104	19730926		=
1973	90	201	201	19730412		=
1973	90	201	202	19730903		=
1973	90	201	203	19730928		=
1973	90	202	203	19730410		=
1974	90	101	101	19740408		=
1974	90	403	402	19750323		=
1974	90	102	101	19740416		=
1974	90	103	101	19740415		=
1974	90	104	101	19740423		=
1974	90	105	101	19740522		=
1974	90	106	103	19740402		=
1974	90	107	103	19740518		=
1974	90	108	103	19740730		=
1974	90	108	104	19740923		=
1974	90	201	201	19740427		=
1974	90	201	202	19740920		=
1974	90	201	203	19740930		=
1974	90	202	201	19740318		=
1974	90	202	202	19740330		=
1974	90	202	203	19740415		=
1974	90	203	201	19740330		=
1974	90	203	202	19740402		=
1974	90	203	203	19740410		=
1974	90	204	201	19740329		=
1974	90	204	202	19740404		=
1974	90	204	203	19740410		=
1974	90	205	201	19740405		=
1974	90	205	202	19740409		=
1974	90	205	203	19740429		=
1974	90	206	201	19740429		=
1974	90	206	202	19740520		=
1974	90	206	203	19740525		=
1974	90	207	201	19740407		=
1974	90	207	202	19740420		=
1974	90	207	203	19740427		=
1974	90	401	401	19741103		=
1974	90	401	402	19750321		=
1974	90	402	401	19741031		=
1974	90	402	402	19750331		=
1974	90	403	401	19741203		=
1974	90	101	102	19741012		=
1975	90	104	101	19750408		=
1975	90	103	101	19750413		=
1975	90	106	103	19750418		=
1975	90	107	103	19750612		=
1975	90	108	103	19750720		=
1975	90	108	104	19750925		=
1975	90	201	201	19750421		=
1975	90	201	202	19750916		=
1975	90	201	203	19750922		=
1975	90	202	201	19750310		=
1975	90	202	202	19750319		=
1975	90	202	203	19750324		=
1975	90	203	201	19750322		=
1975	90	203	202	19750331		=
1975	90	203	203	19750410		=
1975	90	204	201	19750401		=
1975	90	204	202	19750409		=
1975	90	204	203	19750413		=
1975	90	205	201	19750401		=
1975	90	205	202	19750411		=
1975	90	205	203	19750415		=
1975	90	206	201	19750425		=
1975	90	206	202	19750523		=
1975	90	206	203	19750529		=
1975	90	207	201	19750401		=
1975	90	207	202	19750410		=
1975	90	207	203	19750417		=
1975	90	401	401	19751120		=
1975	90	401	402	19760221		=
1975	90	402	401	19751122		=
1975	90	402	402	19760404		=
1975	90	403	401	19751209		=
1975	90	403	402	19760324		=
1975	90	101	101	19750406		=
1975	90	101	102	19751015		=
1975	90	102	101	19750415		=
1975	90	105	101	19750523		=
1976	90	101	101	19760426		=
1976	90	207	203	19760422		=
1976	90	102	101	19760502		=
1976	90	103	101	19760425		=
1976	90	104	101	19760330		=
1976	90	401	401	19761129		=
1976	90	401	402	19770328		=
1976	90	402	401	19761029		=
1976	90	402	402	19770404		=
1976	90	403	401	19761030		=
1976	90	403	402	19770327		=
1976	90	105	101	19760512		=
1976	90	106	103	19760423		=
1976	90	107	103	19760717		=
1976	90	108	103	19760712		=
1976	90	108	104	19760920		=
1976	90	201	201	19760419		=
1976	90	201	202	19760910		=
1976	90	201	203	19760919		=
1976	90	202	201	19760324		=
1976	90	202	202	19760405		=
1976	90	202	203	19760412		=
1976	90	203	201	19760310		=
1976	90	203	202	19760403		=
1976	90	203	203	19760406		=
1976	90	204	201	19760406		=
1976	90	204	202	19760413		=
1976	90	204	203	19760416		=
1976	90	205	201	19760323		=
1976	90	205	202	19760413		=
1976	90	205	203	19760419		=
1976	90	206	201	19760422		=
1976	90	206	202	19760520		=
1976	90	206	203	19760526		=
1976	90	207	201	19760402		=
1976	90	207	202	19760416		=
1976	90	101	102	19761012		=
1977	90	101	101	19770414		=
1977	90	405	402	19780304		=
1977	90	102	101	19770427		=
1977	90	103	101	19770315		=
1977	90	104	101	19770312		=
1977	90	105	101	19770520		=
1977	90	106	103	19770322		=
1977	90	107	103	19770726		=
1977	90	108	103	19770703		=
1977	90	108	104	19770923		=
1977	90	201	201	19770413		=
1977	90	201	202	19770903		=
1977	90	201	203	19770914		=
1977	90	202	201	19770318		=
1977	90	202	202	19770410		=
1977	90	202	203	19770416		=
1977	90	203	201	19770310		=
1977	90	203	202	19770323		=
1977	90	203	203	19770408		=
1977	90	204	201	19770318		=
1977	90	204	202	19770401		=
1977	90	204	203	19770408		=
1977	90	205	201	19770326		=
1977	90	205	202	19770410		=
1977	90	205	203	19770417		=
1977	90	206	201	19770417		=
1977	90	206	202	19770517		=
1977	90	206	203	19770522		=
1977	90	207	201	19770326		=
1977	90	207	202	19770416		=
1977	90	207	203	19770420		=
1977	90	208	201	19770402		=
1977	90	208	202	19770415		=
1977	90	208	203	19770427		=
1977	90	401	401	19771128		=
1977	90	401	402	19780320		=
1977	90	402	401	19771110		=
1977	90	402	402	19780401		=
1977	90	403	401	19771201		=
1977	90	403	402	19780331		=
1977	90	404	401	19771117		=
1977	90	404	402	19780526		=
1977	90	405	401	19771122		=
1977	90	101	102	19771014		=
1978	90	202	202	19780323		=
1978	90	202	201	19780311		=
1978	90	203	201	19780313		=
1978	90	203	202	19780405		=
1978	90	203	203	19780410		=
1978	90	204	201	19780312		=
1978	90	204	202	19780403		=
1978	90	204	203	19780411		=
1978	90	205	201	19780318		=
1978	90	205	202	19780410		=
1978	90	205	203	19780415		=
1978	90	206	201	19780412		=
1978	90	206	202	19780513		=
1978	90	206	203	19780520		=
1978	90	207	201	19780318		=
1978	90	207	202	19780414		=
1978	90	207	203	19780419		=
1978	90	208	201	19780405		=
1978	90	208	202	19780419		=
1978	90	208	203	19780430		=
1978	90	401	401	19781122		=
1978	90	401	402	19790404		=
1978	90	402	401	19781120		=
1978	90	402	402	19790404		=
1978	90	403	401	19781201		=
1978	90	403	402	19790324		=
1978	90	404	401	19781021		=
1978	90	404	402	19790512		=
1978	90	405	401	19781129		=
1978	90	405	402	19790224		=
1978	90	101	101	19780409		=
1978	90	101	102	19781029		=
1978	90	102	101	19780605		=
1978	90	103	101	19780318		=
1978	90	104	101	19780315		=
1978	90	105	101	19780521		=
1978	90	106	103	19780322		=
1978	90	107	103	19780608		=
1978	90	108	103	19780722		=
1978	90	108	104	19781001		=
1978	90	201	201	19780412		=
1978	90	201	202	19780907		=
1978	90	201	203	19780917		=
1978	90	202	203	19780329		=
1979	90	101	101	19790427		=
1979	90	208	203	19790419		=
1979	90	102	101	19790504		=
1979	90	103	101	19790318		=
1979	90	104	101	19790407		=
1979	90	105	101	19790524		=
1979	90	106	103	19790404		=
1979	90	107	103	19790605		=
1979	90	401	401	19791212		=
1979	90	401	402	19800324		=
1979	90	402	401	19791112		=
1979	90	402	402	19800415		=
1979	90	403	401	19791226		=
1979	90	403	402	19800414		=
1979	90	404	401	19791122		=
1979	90	404	402	19800518		=
1979	90	405	401	19791114		=
1979	90	405	402	19800225		=
1979	90	108	103	19790712		=
1979	90	108	104	19791003		=
1979	90	201	201	19790414		=
1979	90	201	202	19790911		=
1979	90	201	203	19790923		=
1979	90	202	201	19790317		=
1979	90	202	202	19790410		=
1979	90	202	203	19790416		=
1979	90	203	201	19790316		=
1979	90	203	202	19790322		=
1979	90	203	203	19790410		=
1979	90	204	201	19790309		=
1979	90	204	202	19790316		=
1979	90	204	203	19790414		=
1979	90	205	201	19790316		=
1979	90	205	202	19790404		=
1979	90	205	203	19790414		=
1979	90	206	201	19790410		=
1979	90	206	202	19790516		=
1979	90	206	203	19790523		=
1979	90	207	201	19790324		=
1979	90	207	202	19790331		=
1979	90	207	203	19790424		=
1979	90	208	201	19790329		=
1979	90	208	202	19790410		=
1979	90	101	102	19791024		=
1980	90	101	101	19800414		=
1980	90	405	402	19810314		=
1980	90	102	101	19800420		=
1980	90	103	101	19800414		=
1980	90	104	101	19800426		=
1980	90	105	101	19800526		=
1980	90	106	103	19800416		=
1980	90	107	103	19800523		=
1980	90	108	103	19800726		=
1980	90	108	104	19801001		=
1980	90	201	201	19800419		=
1980	90	201	202	19800916		=
1980	90	201	203	19800927		=
1980	90	202	201	19800301		=
1980	90	202	202	19800308		=
1980	90	202	203	19800326		=
1980	90	203	201	19800322		=
1980	90	203	202	19800329		=
1980	90	203	203	19800412		=
1980	90	204	201	19800324		=
1980	90	204	202	19800331		=
1980	90	204	203	19800410		=
1980	90	205	201	19800329		=
1980	90	205	202	19800415		=
1980	90	205	203	19800421		=
1980	90	206	201	19800417		=
1980	90	206	202	19800518		=
1980	90	206	203	19800526		=
1980	90	207	201	19800407		=
1980	90	207	202	19800414		=
1980	90	207	203	19800422		=
1980	90	208	201	19800407		=
1980	90	208	202	19800412		=
1980	90	208	203	19800420		=
1980	90	401	401	19810215		=
1980	90	401	402	19810326		=
1980	90	402	401	19801026		=
1980	90	402	402	19810323		=
1980	90	403	401	19801025		=
1980	90	403	402	19810309		=
1980	90	404	401	19801025		=
1980	90	404	402	19810521		=
1980	90	405	401	19801026		=
1980	90	101	102	19801022		=
1981	90	201	201	19810421		=
1981	90	108	104	19810903		=
1981	90	201	203	19810929		=
1981	90	202	201	19810306		=
1981	90	202	202	19810314		=
1981	90	202	203	19810329		=
1981	90	203	201	19810327		=
1981	90	203	202	19810402		=
1981	90	203	203	19810414		=
1981	90	204	201	19810327		=
1981	90	204	202	19810402		=
1981	90	204	203	19810410		=
1981	90	205	201	19810330		=
1981	90	205	202	19810413		=
1981	90	205	203	19810419		=
1981	90	206	201	19810408		=
1981	90	206	202	19810516		=
1981	90	206	203	19810523		=
1981	90	207	201	19810409		=
1981	90	207	202	19810415		=
1981	90	207	203	19810424		=
1981	90	208	201	19810408		=
1981	90	208	202	19810412		=
1981	90	208	203	19810421		=
1981	90	401	401	19811118		=
1981	90	401	402	19820318		=
1981	90	402	401	19811023		=
1981	90	402	402	19820327		=
1981	90	403	401	19811116		=
1981	90	403	402	19820409		=
1981	90	404	401	19811104		=
1981	90	404	402	19820511		=
1981	90	405	401	19811108		=
1981	90	405	402	19820313		=
1981	90	101	101	19810408		=
1981	90	101	102	19811027		=
1981	90	102	101	19810510		=
1981	90	103	101	19810413		=
1981	90	104	101	19810410		=
1981	90	105	101	19810529		=
1981	90	106	103	19810418		=
1981	90	107	103	19810524		=
1981	90	108	103	19810724		=
1981	90	201	202	19810919		=
1982	90	101	101	19820419		=
1982	90	207	202	19820413		=
1982	90	102	101	19820413		=
1982	90	103	101	19820423		=
1982	90	207	203	19820420		=
1982	90	208	201	19820409		=
1982	90	208	202	19820414		=
1982	90	208	203	19820422		=
1982	90	401	401	19821025		=
1982	90	401	402	19830325		=
1982	90	402	401	19821024		=
1982	90	402	402	19830403		=
1982	90	403	401	19821223		=
1982	90	403	402	19830323		=
1982	90	404	401	19821112		=
1982	90	404	402	19830519		=
1982	90	405	401	19821125		=
1982	90	405	402	19830311		=
1982	90	104	101	19820313		=
1982	90	105	101	19820602		=
1982	90	106	103	19820407		=
1982	90	107	103	19820520		=
1982	90	108	103	19820723		=
1982	90	108	104	19820926		=
1982	90	201	201	19820420		=
1982	90	201	202	19820831		=
1982	90	201	203	19820912		=
1982	90	202	201	19820312		=
1982	90	202	202	19820320		=
1982	90	202	203	19820331		=
1982	90	203	201	19820322		=
1982	90	203	202	19820403		=
1982	90	203	203	19820411		=
1982	90	204	201	19820322		=
1982	90	204	202	19820401		=
1982	90	204	203	19820408		=
1982	90	205	201	19820322		=
1982	90	205	202	19820406		=
1982	90	205	203	19820412		=
1982	90	206	201	19820420		=
1982	90	206	202	19820515		=
1982	90	206	203	19820524		=
1982	90	207	201	19820407		=
1982	90	101	102	19821002		=
1983	90	101	101	19830417		=
1983	90	405	402	19840315		=
1983	90	102	101	19830418		=
1983	90	103	101	19830411		=
1983	90	104	101	19830419		=
1983	90	105	101	19830524		=
1983	90	106	103	19830402		=
1983	90	107	103	19830523		=
1983	90	108	103	19830720		=
1983	90	108	104	19830929		=
1983	90	201	201	19830417		=
1983	90	201	202	19830916		=
1983	90	201	203	19830919		=
1983	90	202	201	19830321		=
1983	90	202	202	19830329		=
1983	90	202	203	19830412		=
1983	90	203	201	19830403		=
1983	90	203	202	19830406		=
1983	90	203	203	19830410		=
1983	90	204	201	19830327		=
1983	90	204	202	19830412		=
1983	90	204	203	19830417		=
1983	90	205	201	19830408		=
1983	90	205	202	19830416		=
1983	90	205	203	19830418		=
1983	90	206	201	19830422		=
1983	90	206	202	19830514		=
1983	90	206	203	19830519		=
1983	90	207	201	19830410		=
1983	90	207	202	19830416		=
1983	90	207	203	19830426		=
1983	90	208	201	19830416		=
1983	90	208	202	19830421		=
1983	90	208	203	19830430		=
1983	90	401	401	19831024		=
1983	90	401	402	19840408		=
1983	90	402	401	19831113		=
1983	90	402	402	19840420		=
1983	90	403	401	19831116		=
1983	90	403	402	19840321		=
1983	90	404	401	19831116		=
1983	90	404	402	19840525		=
1983	90	405	401	19831216		=
1983	90	101	102	19831016		=
1984	90	106	103	19840418		=
1984	90	502	502	19840820		=
1984	90	108	103	19840705		=
1984	90	108	104	19841005		=
1984	90	201	201	19840423		=
1984	90	201	202	19840822		=
1984	90	201	203	19840924		=
1984	90	202	201	19840401		=
1984	90	202	202	19840416		=
1984	90	202	203	19840424		=
1984	90	203	201	19840411		=
1984	90	203	202	19840421		=
1984	90	203	203	19840427		=
1984	90	204	201	19840328		=
1984	90	204	202	19840407		=
1984	90	204	203	19840415		=
1984	90	205	201	19840421		=
1984	90	205	202	19840428		=
1984	90	205	203	19840507		=
1984	90	206	201	19840502		=
1984	90	206	202	19840524		=
1984	90	206	203	19840527		=
1984	90	207	201	19840423		=
1984	90	207	202	19840501		=
1984	90	207	203	19840509		=
1984	90	208	201	19840409		=
1984	90	208	202	19840422		=
1984	90	208	203	19840430		=
1984	90	401	401	19841121		=
1984	90	401	402	19850312		=
1984	90	402	401	19841021		=
1984	90	402	402	19850331		=
1984	90	403	401	19841119		=
1984	90	403	402	19850314		=
1984	90	404	401	19841115		=
1984	90	404	402	19850513		=
1984	90	405	401	19841218		=
1984	90	405	402	19850302		=
1984	90	101	101	19840422		=
1984	90	101	102	19841015		=
1984	90	102	101	19840529		=
1984	90	103	101	19840525		=
1984	90	104	101	19840422		=
1984	90	105	101	19840610		=
1984	90	502	501	19840710		=
1984	90	107	103	19840521		=
1985	90	205	203	19850422		=
1985	90	206	201	19850423		=
1985	90	206	202	19850522		=
1985	90	206	203	19850527		=
1985	90	207	201	19850416		=
1985	90	207	202	19850422		=
1985	90	207	203	19850427		=
1985	90	208	201	19850406		=
1985	90	208	202	19850422		=
1985	90	208	203	19850426		=
1985	90	401	401	19851228		=
1985	90	401	402	19860321		=
1985	90	402	401	19851111		=
1985	90	402	402	19860407		=
1985	90	403	401	19851111		=
1985	90	403	402	19860330		=
1985	90	404	401	19851102		=
1985	90	404	402	19860514		=
1985	90	405	401	19851216		=
1985	90	405	402	19860309		=
1985	90	501	501	19851004		=
1985	90	501	503	19851020		=
1985	90	502	501	19850710		=
1985	90	502	502	19850820		=
1985	90	101	101	19850415		=
1985	90	101	102	19851020		=
1985	90	102	101	19850501		=
1985	90	103	101	19850410		=
1985	90	104	101	19850420		=
1985	90	105	101	19850705		=
1985	90	106	103	19850412		=
1985	90	107	103	19850512		=
1985	90	108	103	19850719		=
1985	90	108	104	19850925		=
1985	90	201	201	19850419		=
1985	90	201	202	19850820		=
1985	90	201	203	19850920		=
1985	90	202	201	19850301		=
1985	90	202	202	19850317		=
1985	90	202	203	19850330		=
1985	90	203	201	19850329		=
1985	90	203	202	19850404		=
1985	90	203	203	19850409		=
1985	90	204	201	19850326		=
1985	90	204	202	19850401		=
1985	90	204	203	19850409		=
1985	90	205	201	19850401		=
1985	90	205	202	19850417		=
1986	90	101	101	19860414		=
1986	90	403	402	19870413		=
1986	90	102	101	19860416		=
1986	90	103	101	19860416		=
1986	90	104	101	19860414		=
1986	90	105	101	19860617		=
1986	90	106	103	19860402		=
1986	90	107	103	19860510		=
1986	90	108	103	19860710		=
1986	90	108	104	19861001		=
1986	90	201	201	19860420		=
1986	90	201	202	19860815		=
1986	90	201	203	19860919		=
1986	90	202	201	19860223		=
1986	90	404	401	19861018		=
1986	90	404	402	19870518		=
1986	90	405	401	19870110		=
1986	90	405	402	19870116		=
1986	90	501	501	19860929		=
1986	90	501	503	19861023		=
1986	90	502	501	19860710		=
1986	90	502	502	19860820		=
1986	90	202	202	19860315		=
1986	90	202	203	19860330		=
1986	90	203	201	19860404		=
1986	90	203	202	19860411		=
1986	90	203	203	19860414		=
1986	90	204	201	19860405		=
1986	90	204	202	19860412		=
1986	90	204	203	19860414		=
1986	90	205	201	19860409		=
1986	90	205	202	19860418		=
1986	90	205	203	19860423		=
1986	90	206	201	19860425		=
1986	90	206	202	19860518		=
1986	90	206	203	19860526		=
1986	90	207	201	19860406		=
1986	90	207	202	19860417		=
1986	90	207	203	19860426		=
1986	90	208	201	19860407		=
1986	90	208	202	19860426		=
1986	90	208	203	19860430		=
1986	90	401	401	19861209		=
1986	90	401	402	19870316		=
1986	90	402	401	19861030		=
1986	90	402	402	19870414		=
1986	90	403	401	19861215		=
1986	90	101	102	19861018		=
1987	90	101	101	19870422		=
1987	90	502	502	19870820		=
1987	90	102	101	19870505		=
1987	90	103	101	19870410		=
1987	90	104	101	19870418		=
1987	90	105	101	19870615		=
1987	90	106	103	19870529		=
1987	90	107	103	19870429		=
1987	90	108	103	19870706		=
1987	90	108	104	19870929		=
1987	90	201	201	19870416		=
1987	90	201	202	19870907		=
1987	90	201	203	19871001		=
1987	90	202	201	19870227		=
1987	90	202	202	19870326		=
1987	90	202	203	19870329		=
1987	90	203	201	19870316		=
1987	90	203	202	19870404		=
1987	90	203	203	19870408		=
1987	90	204	201	19870315		=
1987	90	204	202	19870401		=
1987	90	204	203	19870405		=
1987	90	205	201	19870317		=
1987	90	205	202	19870411		=
1987	90	205	203	19870417		=
1987	90	206	201	19870420		=
1987	90	206	202	19870507		=
1987	90	206	203	19870524		=
1987	90	207	201	19870409		=
1987	90	207	202	19870417		=
1987	90	207	203	19870422		=
1987	90	208	201	19870325		=
1987	90	208	202	19870421		=
1987	90	208	203	19870425		=
1987	90	401	401	19871106		=
1987	90	401	402	19880327		=
1987	90	402	401	19871106		=
1987	90	402	402	19880327		=
1987	90	403	401	19871127		=
1987	90	403	402	19880326		=
1987	90	404	401	19871105		=
1987	90	404	402	19880430		=
1987	90	405	401	19880124		=
1987	90	405	402	19880311		=
1987	90	501	501	19870924		=
1987	90	501	503	19871020		=
1987	90	502	501	19870710		=
1987	90	101	102	19871010		=
1988	90	104	101	19880420		=
1988	90	103	101	19880427		=
1988	90	106	103	19880418		=
1988	90	107	103	19880427		=
1988	90	108	103	19880801		=
1988	90	108	104	19881004		=
1988	90	201	201	19880420		=
1988	90	201	202	19880913		=
1988	90	201	203	19880925		=
1988	90	202	201	19880227		=
1988	90	202	202	19880315		=
1988	90	202	203	19880322		=
1988	90	203	201	19880321		=
1988	90	203	202	19880410		=
1988	90	203	203	19880413		=
1988	90	204	201	19880319		=
1988	90	204	202	19880402		=
1988	90	204	203	19880405		=
1988	90	205	201	19880320		=
1988	90	205	202	19880415		=
1988	90	205	203	19880418		=
1988	90	206	201	19880420		=
1988	90	206	202	19880514		=
1988	90	206	203	19880522		=
1988	90	207	201	19880412		=
1988	90	207	202	19880419		=
1988	90	207	203	19880421		=
1988	90	208	201	19880328		=
1988	90	208	202	19880420		=
1988	90	208	203	19880424		=
1988	90	401	401	19881110		=
1988	90	401	402	19890214		=
1988	90	402	401	19881110		=
1988	90	402	402	19890309		=
1988	90	403	401	19881118		=
1988	90	403	402	19890307		=
1988	90	404	401	19881029		=
1988	90	404	402	19890526		=
1988	90	405	401	19881216		=
1988	90	405	402	19890310		=
1988	90	501	501	19880907		=
1988	90	501	503	19881015		=
1988	90	502	501	19880710		=
1988	90	502	502	19880820		=
1988	90	101	101	19880415		=
1988	90	101	102	19881005		=
1988	90	102	101	19880427		=
1988	90	105	101	19880614		=
1989	90	101	101	19890403		=
1989	90	502	502	19890820		=
1989	90	102	101	19890423		=
1989	90	103	101	19890423		=
1989	90	104	101	19890413		=
1989	90	105	101	19890801		=
1989	90	106	103	19890422		=
1989	90	107	103	19890430		=
1989	90	108	103	19890802		=
1989	90	108	104	19890922		=
1989	90	201	201	19890419		=
1989	90	201	202	19890914		=
1989	90	201	203	19890921		=
1989	90	202	201	19890309		=
1989	90	202	202	19890320		=
1989	90	202	203	19890326		=
1989	90	203	201	19890319		=
1989	90	203	202	19890324		=
1989	90	203	203	19890331		=
1989	90	204	201	19890317		=
1989	90	204	202	19890323		=
1989	90	204	203	19890331		=
1989	90	205	201	19890320		=
1989	90	205	202	19890327		=
1989	90	205	203	19890403		=
1989	90	206	201	19890422		=
1989	90	206	202	19890501		=
1989	90	206	203	19890505		=
1989	90	207	201	19890412		=
1989	90	207	202	19890419		=
1989	90	207	203	19890424		=
1989	90	208	201	19890325		=
1989	90	208	202	19890331		=
1989	90	208	203	19890409		=
1989	90	301	301	19890915		=
1989	90	301	302	19890918		=
1989	90	302	301	19891013		=
1989	90	302	302	19891024		=
1989	90	401	401	19891201		=
1989	90	401	402	19900308		=
1989	90	402	401	19891017		=
1989	90	402	402	19900327		=
1989	90	403	401	19891118		=
1989	90	403	402	19900318		=
1989	90	404	401	19891017		=
1989	90	404	402	19900511		=
1989	90	405	401	19900122		=
1989	90	405	402	19900315		=
1989	90	501	501	19890918		=
1989	90	501	503	19891020		=
1989	90	502	501	19890710		=
1989	90	101	102	19891007		=
1990	90	106	103	19900416		=
1990	90	202	201	19900320		=
1990	90	108	103	19900802		=
1990	90	108	104	19900917		=
1990	90	201	201	19900415		=
1990	90	202	202	19900422		=
1990	90	202	203	19900430		=
1990	90	203	201	19900320		=
1990	90	203	202	19900401		=
1990	90	203	203	19900409		=
1990	90	204	201	19900322		=
1990	90	204	202	19900402		=
1990	90	204	203	19900409		=
1990	90	205	201	19900325		=
1990	90	205	202	19900406		=
1990	90	205	203	19900412		=
1990	90	206	201	19900417		=
1990	90	206	202	19900513		=
1990	90	206	203	19900527		=
1990	90	207	201	19900326		=
1990	90	207	202	19900406		=
1990	90	207	203	19900418		=
1990	90	208	201	19900402		=
1990	90	208	202	19900419		=
1990	90	208	203	19900426		=
1990	90	302	301	19901007		=
1990	90	302	302	19901022		=
1990	90	302	304	19901025		=
1990	90	401	401	19901212		=
1990	90	401	402	19910312		=
1990	90	402	401	19901110		=
1990	90	402	402	19910402		=
1990	90	403	401	19901201		=
1990	90	403	402	19910328		=
1990	90	404	401	19901009		=
1990	90	404	402	19910529		=
1990	90	405	401	19901227		=
1990	90	405	402	19910316		=
1990	90	501	501	19900925		=
1990	90	501	503	19901010		=
1990	90	502	501	19900710		=
1990	90	502	502	19900820		=
1990	90	101	101	19900410		=
1990	90	101	102	19901011		=
1990	90	102	101	19900428		=
1990	90	103	101	19900418		=
1990	90	104	101	19900406		=
1990	90	105	101	19900726		=
1990	90	201	202	19900913		=
1990	90	201	203	19900928		=
1990	90	107	103	19900427		=
1991	90	101	101	19910413		=
1991	90	502	502	19910821		=
1991	90	102	101	19910429		=
1991	90	103	101	19910422		=
1991	90	104	101	19910416		=
1991	90	105	101	19910727		=
1991	90	106	103	19910419		=
1991	90	107	103	19910507		=
1991	90	108	103	19910724		=
1991	90	108	104	19911002		=
1991	90	201	201	19910429		=
1991	90	201	202	19910829		=
1991	90	201	203	19910910		=
1991	90	202	201	19910416		=
1991	90	202	202	19910423		=
1991	90	202	203	19910430		=
1991	90	203	201	19910407		=
1991	90	203	202	19910413		=
1991	90	203	203	19910419		=
1991	90	204	201	19910409		=
1991	90	204	202	19910414		=
1991	90	204	203	19910420		=
1991	90	205	201	19910411		=
1991	90	205	202	19910416		=
1991	90	205	203	19910422		=
1991	90	206	201	19910424		=
1991	90	206	202	19910522		=
1991	90	206	203	19910604		=
1991	90	207	201	19910416		=
1991	90	207	202	19910421		=
1991	90	207	203	19910428		=
1991	90	208	201	19910416		=
1991	90	208	202	19910419		=
1991	90	208	203	19910423		=
1991	90	302	301	19911007		=
1991	90	302	302	19911025		=
1991	90	302	304	19911101		=
1991	90	401	401	19911104		=
1991	90	401	402	19920322		=
1991	90	402	401	19911104		=
1991	90	402	402	19920322		=
1991	90	403	401	19911124		=
1991	90	403	402	19920415		=
1991	90	404	401	19911014		=
1991	90	404	402	19920529		=
1991	90	405	401	19911229		=
1991	90	405	402	19920311		=
1991	90	501	501	19911004		=
1991	90	501	503	19911023		=
1991	90	502	501	19910720		=
1991	90	101	102	19911013		=
1992	90	201	203	19920921		=
1992	90	201	202	19920915		=
1992	90	202	202	19920403		=
1992	90	202	203	19920411		=
1992	90	203	201	19920325		=
1992	90	203	202	19920403		=
1992	90	203	203	19920406		=
1992	90	204	201	19920325		=
1992	90	204	202	19920402		=
1992	90	204	203	19920406		=
1992	90	205	201	19920402		=
1992	90	205	202	19920406		=
1992	90	205	203	19920411		=
1992	90	206	201	19920422		=
1992	90	206	202	19920519		=
1992	90	206	203	19920530		=
1992	90	207	201	19920408		=
1992	90	207	202	19920415		=
1992	90	207	203	19920420		=
1992	90	208	201	19920415		=
1992	90	208	202	19920420		=
1992	90	208	203	19920423		=
1992	90	302	301	19920926		=
1992	90	302	302	19921010		=
1992	90	302	304	19921020		=
1992	90	401	401	19921104		=
1992	90	401	402	19930404		=
1992	90	402	401	19921116		=
1992	90	402	402	19930329		=
1992	90	403	401	19921110		=
1992	90	403	402	19930318		=
1992	90	404	401	19921024		=
1992	90	404	402	19930503		=
1992	90	405	401	19921214		=
1992	90	405	402	19930303		=
1992	90	501	501	19920928		=
1992	90	501	503	19921016		=
1992	90	502	501	19920710		=
1992	90	502	502	19920820		=
1992	90	101	101	19920414		=
1992	90	101	102	19921021		=
1992	90	102	101	19920519		=
1992	90	103	101	19920414		=
1992	90	104	101	19920516		=
1992	90	105	101	19920614		=
1992	90	106	103	19920504		=
1992	90	107	103	19920601		=
1992	90	108	103	19920721		=
1992	90	108	104	19921007		=
1992	90	201	201	19920422		=
1992	90	202	201	19920325		=
1993	90	208	203	19930420		=
1993	90	208	202	19930416		=
1993	90	301	302	19931030		=
1993	90	301	304	19931106		=
1993	90	301	305	19931116		=
1993	90	302	301	19931011		=
1993	90	302	302	19931028		=
1993	90	302	304	19931106		=
1993	90	302	305	19931120		=
1993	90	401	401	19931202		=
1993	90	401	402	19940219		=
1993	90	402	401	19931121		=
1993	90	402	402	19940326		=
1993	90	403	401	19931216		=
1993	90	403	402	19940324		=
1993	90	404	401	19931022		=
1993	90	404	402	19940505		=
1993	90	405	401	19940120		=
1993	90	405	402	19940301		=
1993	90	501	501	19930922		=
1993	90	501	503	19931014		=
1993	90	502	501	19930716		=
1993	90	502	502	19930820		=
1993	90	101	101	19930422		=
1993	90	101	102	19931011		=
1993	90	102	101	19930516		=
1993	90	103	101	19930413		=
1993	90	104	101	19930418		=
1993	90	105	101	19930620		=
1993	90	106	103	19930518		=
1993	90	107	103	19930520		=
1993	90	108	103	19930720		=
1993	90	108	104	19931006		=
1993	90	201	201	19930421		=
1993	90	201	202	19930913		=
1993	90	201	203	19930920		=
1993	90	202	201	19930313		=
1993	90	202	202	19930321		=
1993	90	202	203	19930330		=
1993	90	203	201	19930322		=
1993	90	203	202	19930331		=
1993	90	203	203	19930405		=
1993	90	204	201	19930323		=
1993	90	204	202	19930331		=
1993	90	204	203	19930405		=
1993	90	205	201	19930324		=
1993	90	205	202	19930402		=
1993	90	205	203	19930412		=
1993	90	206	201	19930416		=
1993	90	206	202	19930522		=
1993	90	206	203	19930530		=
1993	90	207	201	19930403		=
1993	90	207	202	19930412		=
1993	90	207	203	19930417		=
1993	90	208	201	19930405		=
1993	90	301	301	19931015		=
1994	90	404	402	19950515		=
1994	90	404	401	19941021		=
1994	90	405	402	19950223		=
1994	90	501	501	19940921		=
1994	90	501	503	19941010		=
1994	90	502	501	19940716		=
1994	90	502	502	19940820		=
1994	90	101	101	19940411		=
1994	90	101	102	19940926		=
1994	90	102	101	19940523		=
1994	90	103	101	19940421		=
1994	90	104	101	19940405		=
1994	90	105	101	19940701		=
1994	90	106	103	19940420		=
1994	90	107	103	19940525		=
1994	90	108	103	19940723		=
1994	90	108	104	19940924		=
1994	90	201	201	19940501		=
1994	90	201	202	19940913		=
1994	90	201	203	19940922		=
1994	90	202	201	19940319		=
1994	90	202	202	19940401		=
1994	90	202	203	19940406		=
1994	90	203	201	19940329		=
1994	90	203	202	19940405		=
1994	90	203	203	19940407		=
1994	90	204	201	19940329		=
1994	90	204	202	19940405		=
1994	90	204	203	19940407		=
1994	90	205	201	19940403		=
1994	90	205	202	19940415		=
1994	90	205	203	19940419		=
1994	90	206	201	19940420		=
1994	90	206	202	19940517		=
1994	90	206	203	19940524		=
1994	90	207	201	19940408		=
1994	90	207	202	19940413		=
1994	90	207	203	19940418		=
1994	90	208	201	19940408		=
1994	90	208	202	19940418		=
1994	90	208	203	19940423		=
1994	90	301	301	19941015		=
1994	90	301	302	19941030		=
1994	90	302	301	19941010		=
1994	90	302	302	19941027		=
1994	90	401	401	19941121		=
1994	90	401	402	19950314		=
1994	90	402	401	19941126		=
1994	90	402	402	19950403		=
1994	90	403	401	19941231		=
1994	90	403	402	19950324		=
1994	90	405	401	19950114		=
1995	90	108	104	19950927		=
1995	90	108	103	19950802		=
1995	90	201	202	19950910		=
1995	90	201	203	19950920		=
1995	90	202	201	19950320		=
1995	90	202	202	19950402		=
1995	90	202	203	19950407		=
1995	90	203	201	19950326		=
1995	90	203	202	19950403		=
1995	90	203	203	19950407		=
1995	90	204	201	19950326		=
1995	90	204	202	19950403		=
1995	90	204	203	19950407		=
1995	90	205	201	19950329		=
1995	90	205	202	19950408		=
1995	90	205	203	19950421		=
1995	90	206	201	19950422		=
1995	90	206	202	19950516		=
1995	90	206	203	19950524		=
1995	90	207	201	19950404		=
1995	90	207	202	19950413		=
1995	90	207	203	19950421		=
1995	90	208	201	19950404		=
1995	90	208	202	19950416		=
1995	90	208	203	19950422		=
1995	90	301	301	19951016		=
1995	90	301	302	19951031		=
1995	90	302	301	19950921		=
1995	90	302	302	19951024		=
1995	90	401	401	19951130		=
1995	90	401	402	19960316		=
1995	90	402	401	19951102		=
1995	90	402	402	19960412		=
1995	90	403	401	19951224		=
1995	90	403	402	19960323		=
1995	90	404	401	19951031		=
1995	90	404	402	19960502		=
1995	90	405	401	19951226		=
1995	90	405	402	19960314		=
1995	90	501	501	19950921		=
1995	90	501	503	19951018		=
1995	90	502	501	19950710		=
1995	90	502	502	19950820		=
1995	90	101	101	19950413		=
1995	90	101	102	19951016		=
1995	90	102	101	19950430		=
1995	90	103	101	19950412		=
1995	90	104	101	19950412		=
1995	90	105	101	19950801		=
1995	90	106	103	19950415		=
1995	90	107	103	19950601		=
1995	90	201	201	19950420		=
1996	90	206	202	19960525		=
1996	90	206	201	19960421		=
1996	90	207	201	19960408		=
1996	90	207	202	19960417		=
1996	90	207	203	19960425		=
1996	90	208	201	19960408		=
1996	90	208	202	19960417		=
1996	90	208	203	19960424		=
1996	90	301	301	19960925		=
1996	90	301	302	19961103		=
1996	90	302	301	19960925		=
1996	90	302	302	19961021		=
1996	90	401	401	19961116		=
1996	90	401	402	19970318		=
1996	90	402	401	19961107		=
1996	90	402	402	19970331		=
1996	90	403	401	19961130		=
1996	90	403	402	19970323		=
1996	90	404	401	19961113		=
1996	90	404	402	19970525		=
1996	90	405	401	19961208		=
1996	90	405	402	19970304		=
1996	90	501	501	19960928		=
1996	90	501	503	19961022		=
1996	90	502	501	19960710		=
1996	90	502	502	19960820		=
1996	90	101	101	19960419		=
1996	90	101	102	19961017		=
1996	90	102	101	19960503		=
1996	90	103	101	19960413		=
1996	90	104	101	19960414		=
1996	90	105	101	19960623		=
1996	90	106	103	19960416		=
1996	90	107	103	19960530		=
1996	90	108	103	19960722		=
1996	90	108	104	19960929		=
1996	90	201	201	19960418		=
1996	90	201	202	19960911		=
1996	90	201	203	19960923		=
1996	90	202	201	19960326		=
1996	90	202	202	19960404		=
1996	90	202	203	19960409		=
1996	90	203	201	19960326		=
1996	90	203	202	19960409		=
1996	90	203	203	19960407		=
1996	90	204	201	19960328		=
1996	90	204	202	19960408		=
1996	90	204	203	19960415		=
1996	90	205	201	19960402		=
1996	90	205	202	19960416		=
1996	90	205	203	19960423		=
1996	90	206	203	19960530		=
1997	90	502	502	19970820		=
1997	90	502	501	19970712		=
1997	90	101	102	19970921		=
1997	90	103	101	19970411		=
1997	90	104	101	19970411		=
1997	90	105	101	19970624		=
1997	90	106	103	19970409		=
1997	90	107	103	19970517		=
1997	90	108	103	19970721		=
1997	90	108	104	19970921		=
1997	90	201	201	19970418		=
1997	90	201	202	19970906		=
1997	90	202	201	19970324		=
1997	90	202	202	19970329		=
1997	90	203	201	19970319		=
1997	90	203	202	19970327		=
1997	90	204	201	19970317		=
1997	90	204	202	19970321		=
1997	90	205	201	19970325		=
1997	90	205	202	19970331		=
1997	90	206	201	19970418		=
1997	90	206	202	19970512		=
1997	90	207	201	19970331		=
1997	90	207	202	19970411		=
1997	90	208	201	19970331		=
1997	90	208	202	19970411		=
1997	90	301	301	19971013		=
1997	90	301	302	19971023		=
1997	90	302	301	19971013		=
1997	90	302	302	19971021		=
1997	90	401	401	19971205		=
1997	90	401	402	19980307		=
1997	90	402	401	19971031		=
1997	90	402	402	19980322		=
1997	90	403	401	19971211		=
1997	90	403	402	19980228		=
1997	90	404	401	19971117		=
1997	90	404	402	19980503		=
1997	90	405	401	19971203		=
1997	90	405	402	19980220		=
1997	90	501	501	19970928		=
1997	90	501	503	19971015		=
1997	90	101	101	19970413		=
1998	90	206	201	19980410		=
1998	90	205	202	19980331		=
1998	90	207	201	19980325		=
1998	90	207	202	19980329		=
1998	90	208	201	19980325		=
1998	90	208	202	19980405		=
1998	90	301	301	19981017		=
1998	90	301	302	19981028		=
1998	90	302	301	19981017		=
1998	90	302	302	19981027		=
1998	90	401	401	19981129		=
1998	90	401	402	19990407		=
1998	90	402	401	19981110		=
1998	90	402	402	19990407		=
1998	90	403	401	19981121		=
1998	90	403	402	19990406		=
1998	90	404	401	19981102		=
1998	90	404	402	19990415		=
1998	90	405	401	19990108		=
1998	90	405	402	19990214		=
1998	90	501	501	19981002		=
1998	90	501	503	19981019		=
1998	90	502	501	19980715		=
1998	90	502	502	19980825		=
1998	90	101	101	19980409		=
1998	90	101	102	19981001		=
1998	90	103	101	19980408		=
1998	90	104	101	19980407		=
1998	90	105	101	19980627		=
1998	90	106	103	19980404		=
1998	90	107	103	19980522		=
1998	90	108	103	19980704		=
1998	90	108	104	19980926		=
1998	90	109	101	19981126		=
1998	90	201	201	19980422		=
1998	90	201	202	19980704		=
1998	90	202	201	19980309		=
1998	90	202	202	19980321		=
1998	90	203	201	19980317		=
1998	90	203	202	19980323		=
1998	90	204	201	19980317		=
1998	90	204	202	19980322		=
1998	90	205	201	19980324		=
1998	90	206	202	19980506		=
1999	90	101	101	19990423		=
1999	90	502	502	19990822		=
1999	90	103	101	19990414		=
1999	90	104	101	19990327		=
1999	90	105	101	19990521		=
1999	90	106	103	19990328		=
1999	90	107	103	19990516		=
1999	90	108	103	19990720		=
1999	90	108	104	19990927		=
1999	90	109	101	19991117		=
1999	90	201	201	19990501		=
1999	90	201	202	19990722		=
1999	90	202	201	19990222		=
1999	90	202	202	19990310		=
1999	90	203	201	19990310		=
1999	90	203	202	19990401		=
1999	90	204	201	19990310		=
1999	90	204	202	19990331		=
1999	90	205	201	19990321		=
1999	90	205	202	19990409		=
1999	90	206	201	19990419		=
1999	90	206	202	19990515		=
1999	90	207	201	19990317		=
1999	90	207	202	19990413		=
1999	90	208	201	19990320		=
1999	90	208	202	19990420		=
1999	90	301	301	19991019		=
1999	90	301	302	19991102		=
1999	90	302	301	19991019		=
1999	90	302	302	19991101		=
1999	90	401	401	19991117		=
1999	90	401	402	20000315		=
1999	90	402	401	19991116		=
1999	90	402	402	20000317		=
1999	90	403	401	19991224		=
1999	90	403	402	20000227		=
1999	90	404	401	19991101		=
1999	90	404	402	20000428		=
1999	90	405	401	19991220		=
1999	90	405	402	20000302		=
1999	90	501	501	19991004		=
1999	90	501	503	19991021		=
1999	90	502	501	19990710		=
1999	90	101	102	19991002		=
2000	90	101	101	20000517		=
2000	90	101	102	20000929		=
2000	90	103	101	20000424		=
2000	90	104	101	20000422		=
2000	90	105	101	20000701		=
2000	90	106	103	20000422		=
2000	90	107	103	20000526		=
2000	90	108	103	20000721		=
2000	90	108	104	20000927		=
2000	90	109	101	20001129		=
2000	90	201	201	20000602		=
2000	90	201	202	20000918		=
2000	90	202	201	20000328		=
2000	90	202	202	20000406		=
2000	90	203	201	20000328		=
2000	90	203	202	20000410		=
2000	90	204	201	20000328		=
2000	90	204	202	20000408		=
2000	90	205	201	20000331		=
2000	90	205	202	20000412		=
2000	90	206	201	20000502		=
2000	90	206	202	20000521		=
2000	90	207	201	20000402		=
2000	90	207	202	20000422		=
2000	90	208	201	20000402		=
2000	90	208	202	20000423		=
2000	90	301	301	20001017		=
2000	90	301	302	20001026		=
2000	90	302	301	20001016		=
2000	90	302	302	20001025		=
2000	90	401	401	20001109		=
2000	90	401	402	20010316		=
2000	90	402	401	20001109		=
2000	90	402	402	20010330		=
2000	90	403	401	20010102		=
2000	90	403	402	20010329		=
2000	90	404	401	20001116		=
2000	90	404	402	20010422		=
2000	90	405	401	20001227		=
2000	90	405	402	20010303		=
2000	90	501	501	20000925		=
2000	90	501	503	20001014		=
2000	90	502	501	20000710		=
2000	90	502	502	20000823		=
2001	90	203	202	20010328		=
2001	90	203	201	20010318		=
2001	90	204	202	20010403		=
2001	90	205	201	20010328		=
2001	90	205	202	20010405		=
2001	90	206	201	20010423		=
2001	90	206	202	20010517		=
2001	90	207	201	20010324		=
2001	90	207	202	20010408		=
2001	90	208	201	20010326		=
2001	90	208	202	20010414		=
2001	90	301	301	20011025		=
2001	90	301	302	20011102		=
2001	90	302	301	20011022		=
2001	90	302	302	20011030		=
2001	90	401	401	20011107		=
2001	90	401	402	20020304		=
2001	90	402	401	20011107		=
2001	90	402	402	20020308		=
2001	90	403	401	20011221		=
2001	90	403	402	20020306		=
2001	90	404	401	20011110		=
2001	90	404	402	20020413		=
2001	90	405	401	20011216		=
2001	90	405	402	20020221		=
2001	90	501	501	20010927		=
2001	90	501	503	20011017		=
2001	90	502	501	20010712		=
2001	90	502	502	20010821		=
2001	90	101	101	20010520		=
2001	90	101	102	20011005		=
2001	90	103	101	20010418		=
2001	90	104	101	20010401		=
2001	90	105	101	20010702		=
2001	90	106	103	20010328		=
2001	90	107	103	20010604		=
2001	90	108	103	20010708		=
2001	90	108	104	20010926		=
2001	90	109	101	20011029		=
2001	90	201	201	20010520		=
2001	90	201	202	20010912		=
2001	90	202	201	20010314		=
2001	90	202	202	20010328		=
2001	90	204	201	20010318		=
2002	90	108	104	20020927		=
2002	90	108	103	20020711		=
2002	90	201	201	20020513		=
2002	90	201	202	20020915		=
2002	90	202	201	20020304		=
2002	90	202	202	20020314		=
2002	90	203	201	20020305		=
2002	90	203	202	20020316		=
2002	90	204	201	20020310		=
2002	90	204	202	20020316		=
2002	90	205	201	20020320		=
2002	90	205	202	20020327		=
2002	90	206	201	20020414		=
2002	90	206	202	20020513		=
2002	90	207	201	20020318		=
2002	90	207	202	20020328		=
2002	90	208	201	20020318		=
2002	90	208	202	20020328		=
2002	90	301	301	20021023	구내	=
2002	90	301	302	20021030		=
2002	90	302	301	20021021		=
2002	90	302	302	20021028		=
2002	90	401	401	20021123		=
2002	90	401	402	20030318		=
2002	90	402	401	20021028		=
2002	90	402	402	20030318		=
2002	90	403	401	20021207		=
2002	90	403	402	20030409		=
2002	90	404	401	20021026		=
2002	90	404	402	20030411		=
2002	90	405	401	20021211		=
2002	90	405	402	20030215		=
2002	90	501	501	20020925		=
2002	90	501	503	20021015		=
2002	90	502	501	20020713		=
2002	90	502	502	20020821		=
2002	90	101	101	20020428		=
2002	90	101	102	20021003		=
2002	90	103	101	20020424		=
2002	90	104	101	20020320		=
2002	90	105	101	20020702		=
2002	90	106	103	20020327		=
2002	90	107	103	20020527		=
2002	90	109	101	20021026		=
2003	90	401	402	20040405		=
2003	90	401	401	20040131		=
2003	90	402	402	20040408		=
2003	90	403	401	20040112		=
2003	90	403	402	20040306		=
2003	90	404	401	20031208		=
2003	90	404	402	20040428		=
2003	90	405	401	20031207		=
2003	90	405	402	20040212		=
2003	90	501	501	20030925		=
2003	90	501	503	20031011		=
2003	90	502	501	20030712		=
2003	90	502	502	20030820		=
2003	90	101	101	20030428		=
2003	90	101	102	20031005		=
2003	90	103	101	20030422		=
2003	90	104	101	20030325		=
2003	90	105	101	20030705		=
2003	90	106	103	20030415		=
2003	90	107	103	20030517		=
2003	90	108	101	20030620		=
2003	90	108	103	20030620		=
2003	90	108	104	20030925		=
2003	90	109	101	20031029		=
2003	90	201	201	20030418		=
2003	90	201	202	20030910		=
2003	90	202	201	20030320		=
2003	90	202	202	20030329		=
2003	90	203	201	20030322		=
2003	90	203	202	20030403		=
2003	90	204	201	20030322		=
2003	90	204	202	20030331		=
2003	90	205	201	20030324		=
2003	90	205	202	20030412		=
2003	90	206	201	20030421		=
2003	90	206	202	20030519		=
2003	90	207	201	20030329		=
2003	90	207	202	20030414		=
2003	90	208	201	20030327		=
2003	90	208	202	20030416		=
2003	90	301	301	20031019		=
2003	90	301	302	20031027		=
2003	90	302	301	20031016		=
2003	90	302	302	20031024		=
2003	90	402	401	20031117		=
2004	90	207	203	20040411		=
2004	90	208	201	20040325	작비-2 평비-10	=
2004	90	208	202	20040406	작비-10 평비-11	=
2004	90	301	301	20041016		=
2004	90	301	302	20041023		=
2004	90	302	301	20041025		=
2004	90	302	302	20041021		=
2004	90	401	401	20041122		=
2004	90	401	402	20050404		=
2004	90	402	401	20041206		=
2004	90	402	402	20050404		=
2004	90	403	401	20041126		=
2004	90	403	402	20050324		=
2004	90	404	401	20041127		=
2004	90	405	401	20041226		=
2004	90	405	402	20050316		=
2004	90	501	501	20040925		=
2004	90	501	503	20041015		=
2004	90	502	501	20040710	작비-2	=
2004	90	502	502	20040820	작비+0	=
2004	90	101	101	20040429	작비+1 평비+13	=
2004	90	101	102	20041007	작비+2 평비-5	=
2004	90	103	101	20040416	작비-6 평비+2	=
2004	90	104	101	20040327	작비+2 평비-16	=
2004	90	105	101	20040612	작비+23 평비-2	=
2004	90	106	103	20040414	작비+18 평비+0	=
2004	90	107	103	20040525	작비+8 평비+0	=
2004	90	108	103	20040719		=
2004	90	108	104	20040927		=
2004	90	109	101	20041029		=
2004	90	201	201	20040511	작비-1 평비+19	=
2004	90	201	202	20040909	작비-1 평비+5	=
2004	90	202	201	20040309	작비-12 평비-6	=
2004	90	202	202	20040320	작비-9 평비-9	=
2004	90	203	201	20040316	작비-6 평비-9	=
2004	90	203	202	20040329	작비-5 평비-6	=
2004	90	203	203	20040407		=
2004	90	204	201	20040317	작비-5 평비-8	=
2004	90	204	202	20040328	작비-3 평비-6	=
2004	90	204	203	20040408		=
2004	90	205	201	20040321	작비-3 평비-9	=
2004	90	205	202	20040401	작비-11 평비-10	=
2004	90	205	203	20040408		=
2004	90	206	201	20040420		=
2004	90	206	202	20040506	작비-13 평비-11	=
2004	90	207	201	20040324	작비-5 평비-12	=
2004	90	207	202	20040403	작비-11 평비-12	=
2005	90	501	503	20051020		=
2005	90	501	501	20050929		=
2005	90	502	502	20050821		=
2005	90	101	101	20050424		=
2005	90	101	102	20051011		=
2005	90	103	101	20050416		=
2005	90	104	101	20050402		=
2005	90	105	101	20050622		=
2005	90	106	101	20050418		=
2005	90	106	103	20050407		=
2005	90	107	103	20050527		=
2005	90	108	103	20050715		=
2005	90	108	104	20050925		=
2005	90	109	101	20051026		=
2005	90	201	201	20050508		=
2005	90	201	202	20050829		=
2005	90	202	201	20050315		=
2005	90	202	202	20050327		=
2005	90	203	201	20050320		=
2005	90	203	202	20050404		=
2005	90	204	201	20050321		=
2005	90	204	202	20050405		=
2005	90	205	201	20050325		=
2005	90	205	202	20050411		=
2005	90	206	201	20050423		=
2005	90	206	202	20050519		=
2005	90	207	201	20050326		=
2005	90	207	202	20050413		=
2005	90	208	201	20050327		=
2005	90	208	202	20050412		=
2005	90	301	301	20051020		=
2005	90	301	302	20051027		=
2005	90	302	301	20051022		=
2005	90	302	302	20051028		=
2005	90	401	401	20060112		=
2005	90	401	402	20060307		=
2005	90	402	401	20051117		=
2005	90	402	402	20060331		=
2005	90	403	401	20051203		=
2005	90	403	402	20060328		=
2005	90	404	401	20051021	설악산 대청봉	=
2005	90	404	402	20060409		=
2005	90	405	401	20051212		=
2005	90	405	402	20060315		=
2005	90	502	501	20050709		=
2006	90	205	201	20060325		=
2006	90	205	202	20060407		=
2006	90	206	201	20060425		=
2006	90	206	202	20060520		=
2006	90	207	201	20060326		=
2006	90	207	202	20060414		=
2006	90	208	201	20060326		=
2006	90	208	202	20060416		=
2006	90	301	301	20061024		=
2006	90	301	302	20061029		=
2006	90	302	301	20061024		=
2006	90	302	302	20061030		=
2006	90	401	401	20061130		=
2006	90	401	402	20070405		=
2006	90	402	401	20061107		=
2006	90	402	402	20070329		=
2006	90	403	401	20061217		=
2006	90	403	402	20070328		=
2006	90	404	401	20061023	설악산 첫눈, 관설	=
2006	90	404	402	20070429		=
2006	90	405	401	20061229		=
2006	90	405	402	20070312		=
2006	90	501	501	20060925		=
2006	90	501	503	20061017		=
2006	90	502	501	20060711		=
2006	90	502	502	20060827		=
2006	90	101	101	20060420		=
2006	90	103	101	20060421		=
2006	90	104	101	20060415		=
2006	90	105	101	20060702		=
2006	90	106	101	20060415		=
2006	90	107	101	20060523		=
2006	90	107	103	20060523		=
2006	90	108	103	20060703		=
2006	90	108	104	20060902		=
2006	90	201	202	20060828		=
2006	90	202	201	20060318		=
2006	90	202	202	20060324		=
2006	90	203	201	20060315		=
2006	90	203	202	20060321		=
2006	90	204	201	20060317		=
2006	90	204	202	20060326		=
2007	90	402	401	20071118		=
2007	90	401	402	20080321		=
2007	90	403	401	20071121		=
2007	90	403	402	20080307		=
2007	90	404	401	20071115		=
2007	90	404	402	20080522		=
2007	90	405	401	20071231		=
2007	90	405	402	20080317		=
2007	90	501	501	20071003		=
2007	90	501	503	20071024		=
2007	90	502	501	20070706	속초해수욕장(7.6)	=
2007	90	502	502	20070831		=
2007	90	101	101	20070429		=
2007	90	101	102	20071006		=
2007	90	102	101	20070425		=
2007	90	103	101	20070424		=
2007	90	104	101	20070414		=
2007	90	105	101	20070627		=
2007	90	106	103	20070414		=
2007	90	107	103	20070515		=
2007	90	108	103	20070729		=
2007	90	108	104	20070926		=
2007	90	201	202	20070923		=
2007	90	202	201	20070226		=
2007	90	202	202	20070312		=
2007	90	203	201	20070228		=
2007	90	203	202	20070325		=
2007	90	204	201	20070302		=
2007	90	204	202	20070326		=
2007	90	205	201	20070306		=
2007	90	205	202	20070402		=
2007	90	206	201	20070418		=
2007	90	206	202	20070510		=
2007	90	207	201	20070312		=
2007	90	207	202	20070330		=
2007	90	208	201	20070313		=
2007	90	208	202	20070405		=
2007	90	301	301	20071027		=
2007	90	301	302	20071103		=
2007	90	302	301	20071027		=
2007	90	302	302	20071103		=
2007	90	401	401	20071125		=
2007	90	402	402	20080321		=
2008	90	101	101	20080426		=
2008	90	101	102	20081022		=
2008	90	103	101	20080421		=
2008	90	104	101	20080420		=
2008	90	105	101	20080705		=
2008	90	106	103	20080415	작비+1, 평비+1	=
2008	90	107	103	20080519		=
2008	90	108	103	20080722		=
2008	90	108	104	20080926		=
2008	90	201	202	20080916		=
2008	90	202	201	20080313		=
2008	90	202	202	20080320		=
2008	90	203	201	20080317		=
2008	90	203	202	20080401		=
2008	90	204	201	20080321		=
2008	90	204	202	20080401		=
2008	90	205	201	20080321		=
2008	90	205	202	20080406	쟉비+4, 평비-5	=
2008	90	206	201	20080421		=
2008	90	206	202	20080509		=
2008	90	207	201	20080326		=
2008	90	207	202	20080414		=
2008	90	208	201	20080326		=
2008	90	208	202	20080414		=
2008	90	301	301	20081029		=
2008	90	301	302	20081104		=
2008	90	302	301	20081029		=
2008	90	302	302	20081104		=
2008	90	401	401	20081214		=
2008	90	401	402	20090304		=
2008	90	402	401	20081118		=
2008	90	402	402	20090329		=
2008	90	403	401	20081221		=
2008	90	403	402	20090329		=
2008	90	404	401	20081031		=
2008	90	404	402	20090511		=
2008	90	405	401	20081206		=
2008	90	405	402	20090306		=
2008	90	501	501	20081003		=
2008	90	501	503	20081023		=
2009	90	204	201	20090317		=
2009	90	301	301	20091018		=
2009	90	203	201	20090317		=
2009	90	202	202	20090317		=
2009	90	202	201	20090305		=
2009	90	201	202	20090914		=
2009	90	108	104	20090916		=
2009	90	108	103	20090713		=
2009	90	107	103	20090527		=
2009	90	106	103	20090501		=
2009	90	105	101	20090623		=
2009	90	104	101	20090410		=
2009	90	103	101	20090422		=
2009	90	102	101	20090520		=
2009	90	101	102	20091020		=
2009	90	101	101	20090425		=
2009	90	501	503	20091012		=
2009	90	501	501	20090929		=
2009	90	405	402	20100224		=
2009	90	204	202	20090319		=
2009	90	205	201	20090319		=
2009	90	205	202	20090406		=
2009	90	206	201	20090501		=
2009	90	206	202	20090511		=
2009	90	207	201	20090325		=
2009	90	207	202	20090410		=
2009	90	208	201	20090319		=
2009	90	208	202	20090409		=
2009	90	203	202	20090319		=
2009	90	301	302	20091025		=
2009	90	302	301	20091018		=
2009	90	302	302	20091025		=
2009	90	401	401	20091201		=
2009	90	402	401	20091102		=
2009	90	402	402	20100330		=
2009	90	403	401	20091102		=
2009	90	403	402	20100328		=
2009	90	404	401	20091017		=
2009	90	405	401	20091218		=
2010	90	207	201	20100415	20100502	=
2010	90	208	201	20100409		=
2010	90	205	202	20100423		=
2010	90	205	201	20100401		=
2010	90	204	202	20100412		=
2010	90	204	201	20100322		=
2010	90	203	202	20100412		=
2010	90	203	201	20100323		=
2010	90	202	202	20100409		=
2010	90	202	201	20100319		=
2010	90	106	103	20100422		=
2010	90	104	101	20100425		=
2010	90	103	101	20100425		=
2010	90	102	101	20100510		=
2010	90	101	101	20100517		=
2010	90	207	202	20100502		=
2010	90	208	202	20100429		=
2010	90	206	201	20100503		=
1987	95	401	402	19880410		=
1987	95	402	402	19880420		=
1987	95	403	402	19880419		=
1987	95	404	402	19880419		=
1988	95	201	201	19880502		=
1988	95	201	202	19880831		=
1988	95	201	203	19880925		=
1988	95	203	201	19880404		=
1988	95	203	202	19880408		=
1988	95	203	203	19880413		=
1988	95	205	201	19880413		=
1988	95	205	202	19880420		=
1988	95	205	203	19880424		=
1988	95	401	401	19881013		=
1988	95	401	402	19890330		=
1988	95	402	401	19881013		=
1988	95	402	402	19890404		=
1988	95	403	401	19881118		=
1988	95	403	402	19890316		=
1988	95	404	401	19881116		=
1988	95	404	402	19890405		=
1988	95	101	101	19880415		=
1988	95	101	102	19881004		=
1988	95	102	101	19880502		=
1988	95	103	101	19880421		=
1988	95	104	101	19880316		=
1988	95	105	101	19880619		=
1988	95	106	103	19880404		=
1988	95	107	103	19880428		=
1988	95	108	103	19880710		=
1988	95	108	104	19880911		=
1989	95	101	101	19890413		=
1989	95	101	102	19891005		=
1989	95	102	101	19890504		=
1989	95	103	101	19890419		=
1989	95	104	101	19890412		=
1989	95	105	101	19890620		=
1989	95	107	103	19890514		=
1989	95	108	103	19890708		=
1989	95	108	104	19890912		=
1989	95	201	201	19890504		=
1989	95	201	202	19890903		=
1989	95	201	203	19890910		=
1989	95	203	201	19890321		=
1989	95	203	202	19890401		=
1989	95	203	203	19890410		=
1989	95	204	201	19890321		=
1989	95	204	202	19890404		=
1989	95	204	203	19890410		=
1989	95	205	201	19890327		=
1989	95	205	202	19890410		=
1989	95	205	203	19890417		=
1989	95	206	201	19890417		=
1989	95	206	202	19890511		=
1989	95	206	203	19890517		=
1989	95	401	401	19891009		=
1989	95	401	402	19900424		=
1989	95	402	401	19891009		=
1989	95	402	402	19900427		=
1989	95	403	401	19891118		=
1989	95	403	402	19900317		=
1989	95	404	401	19891118		=
1989	95	404	402	19900424		=
1990	95	102	101	19900501		=
1990	95	103	101	19900417		=
1990	95	104	101	19900401		=
1990	95	105	101	19900620		=
1990	95	106	103	19900403		=
1990	95	107	103	19900426		=
1990	95	108	103	19900730		=
1990	95	108	104	19900915		=
1990	95	201	201	19900502		=
1990	95	201	202	19900904		=
1990	95	201	203	19900912		=
1990	95	203	201	19900330		=
1990	95	203	202	19900405		=
1990	95	203	203	19900410		=
1990	95	204	201	19900325		=
1990	95	204	202	19900403		=
1990	95	204	203	19900408		=
1990	95	205	201	19900404		=
1990	95	205	202	19900411		=
1990	95	205	203	19900415		=
1990	95	206	201	19900422		=
1990	95	206	202	19900526		=
1990	95	206	203	19900529		=
1990	95	208	201	19900408		=
1990	95	208	202	19900422		=
1990	95	208	203	19900429		=
1990	95	401	401	19901010		=
1990	95	401	402	19910416		=
1990	95	402	401	19901010		=
1990	95	402	402	19910416		=
1990	95	403	401	19901201		=
1990	95	403	402	19910327		=
1990	95	404	401	19901201		=
1990	95	404	402	19910403		=
1990	95	405	401	19901227		=
1990	95	405	402	19910309		=
1990	95	101	101	19900410		=
1990	95	101	102	19901002		=
1991	95	101	101	19910415		=
1991	95	101	102	19911006		=
1991	95	102	101	19910509		=
1991	95	103	101	19910422		=
1991	95	104	101	19910407		=
1991	95	105	101	19910618		=
1991	95	106	103	19910401		=
1991	95	107	103	19910426		=
1991	95	108	103	19910725		=
1991	95	108	104	19910908		=
1991	95	201	201	19910508		=
1991	95	201	202	19910920		=
1991	95	201	203	19911001		=
1991	95	203	201	19910408		=
1991	95	203	202	19910413		=
1991	95	203	203	19910416		=
1991	95	204	201	19910405		=
1991	95	204	202	19910412		=
1991	95	204	203	19910415		=
1991	95	205	201	19910410		=
1991	95	205	202	19910420		=
1991	95	205	203	19910423		=
1991	95	206	201	19910508		=
1991	95	206	202	19910513		=
1991	95	206	203	19910517		=
1991	95	208	201	19910410		=
1991	95	208	202	19910424		=
1991	95	208	203	19910428		=
1991	95	301	301	19911021		=
1991	95	301	302	19911106		=
1991	95	302	301	19911017		=
1991	95	302	302	19911110		=
1991	95	401	401	19911008		=
1991	95	401	402	19920414		=
1991	95	402	401	19911015		=
1991	95	402	402	19920427		=
1991	95	403	401	19911110		=
1991	95	403	402	19920415		=
1991	95	404	401	19911119		=
1991	95	404	402	19920417		=
1992	95	208	201	19920408		=
1992	95	208	202	19920422		=
1992	95	208	203	19920425		=
1992	95	301	301	19921003		=
1992	95	301	302	19921012		=
1992	95	302	301	19921003		=
1992	95	302	302	19921012		=
1992	95	401	401	19921026		=
1992	95	401	402	19930416		=
1992	95	402	401	19921026		=
1992	95	402	402	19930416		=
1992	95	403	401	19921109		=
1992	95	403	402	19930411		=
1992	95	404	401	19921109		=
1992	95	404	402	19930411		=
1992	95	101	101	19920419		=
1992	95	101	102	19920930		=
1992	95	102	101	19920424		=
1992	95	103	101	19920420		=
1992	95	104	101	19920409		=
1992	95	105	101	19920619		=
1992	95	106	103	19920406		=
1992	95	107	103	19920511		=
1992	95	108	103	19920721		=
1992	95	108	104	19920911		=
1992	95	201	201	19920514		=
1992	95	201	202	19920824		=
1992	95	201	203	19920916		=
1992	95	203	201	19920331		=
1992	95	203	202	19920402		=
1992	95	203	203	19920404		=
1992	95	204	201	19920329		=
1992	95	204	202	19920401		=
1992	95	204	203	19920403		=
1992	95	205	201	19920401		=
1992	95	205	202	19920407		=
1992	95	205	203	19920414		=
1992	95	206	201	19920510		=
1992	95	206	202	19920518		=
1992	95	206	203	19920522		=
1992	95	207	201	19920407		=
1992	95	207	202	19920414		=
1992	95	207	203	19920419		=
1993	95	203	203	19930409		=
1993	95	204	201	19930328		=
1993	95	204	202	19930405		=
1993	95	204	203	19930408		=
1993	95	205	201	19930406		=
1993	95	205	202	19930410		=
1993	95	205	203	19930417		=
1993	95	206	201	19930511		=
1993	95	206	202	19930517		=
1993	95	206	203	19930521		=
1993	95	207	201	19930412		=
1993	95	207	202	19930414		=
1993	95	207	203	19930418		=
1993	95	208	201	19930415		=
1993	95	208	202	19930425		=
1993	95	208	203	19930428		=
1993	95	301	301	19931001		=
1993	95	301	302	19931009		=
1993	95	302	301	19931001		=
1993	95	302	302	19931009		=
1993	95	401	401	19931011		=
1993	95	401	402	19940410		=
1993	95	402	401	19931018		=
1993	95	402	402	19940410		=
1993	95	403	401	19931121		=
1993	95	403	402	19940325		=
1993	95	404	401	19931022		=
1993	95	404	402	19940325		=
1993	95	101	101	19930420		=
1993	95	101	102	19930925		=
1993	95	102	101	19930428		=
1993	95	103	101	19930423		=
1993	95	104	101	19930413		=
1993	95	105	101	19930617		=
1993	95	107	103	19930508		=
1993	95	108	103	19930723		=
1993	95	108	104	19930910		=
1993	95	201	202	19930820		=
1993	95	201	203	19930912		=
[truncated: 114,338 more rows]
