# Supplementary material for: Spatial and temporal changes in leaf coloring date of Acer palmatum and Ginkgo biloba in response to temperature increases in South Korea
Source: PLoS One. 2017 Mar 27;12(3):e0174390. doi: 10.1371/journal.pone.0174390 (PMC5367789; doi:10.1371/journal.pone.0174390)
Supplement: S2 File — (ZIP) [file pone.0174390.s005.zip › README]

##########################################################################################

  This WRF dataset is made by Climate Physics Laboratory in Seoul National University.

  If you need additional information to the data, please contact hoch@cpl.snu.ac.kr

  - Prof. Chang-Hoi Ho -

##########################################################################################

############# Data info #################################
 WRF version : WRF v3.5
 Scenario of future : RCP 8.5
 Variable : 2m surface air temperature

 These data were calculated by some points nearest to each weather stations using the forcing value averaged over the nearest nine grids points in WRF data.


 ## Format ##
 
 Station name, Year, Day, Variable

#########################################################
