# Supplementary material for: Spatial and temporal changes in leaf coloring date of Acer palmatum and Ginkgo biloba in response to temperature increases in South Korea
Source: PLoS One. 2017 Mar 27;12(3):e0174390. doi: 10.1371/journal.pone.0174390 (PMC5367789; doi:10.1371/journal.pone.0174390)
Supplement: S2 File — (ZIP) [file pone.0174390.s005.zip › WRF_STN]

095 1979   1     -1.93
095 1979   2     -4.18
095 1979   3      0.28
095 1979   4     -9.10
095 1979   5     -8.89
095 1979   6     -6.11
095 1979   7    -12.92
095 1979   8     -4.29
095 1979   9      2.62
095 1979  10     -1.04
095 1979  11     -1.66
095 1979  12     -3.46
095 1979  13     -8.22
095 1979  14     -6.30
095 1979  15     -4.10
095 1979  16     -9.41
095 1979  17     -8.61
095 1979  18     -7.20
095 1979  19     -8.85
095 1979  20     -2.80
095 1979  21     -2.49
095 1979  22     -0.16
095 1979  23     -6.50
095 1979  24     -6.25
095 1979  25     -3.99
095 1979  26    -22.51
095 1979  27    -13.89
095 1979  28     -8.72
095 1979  29    -21.22
095 1979  30    -15.97
095 1979  31    -16.12
095 1979  32    -10.79
095 1979  33     -9.13
095 1979  34     -5.74
095 1979  35     -9.88
095 1979  36     -4.98
095 1979  37     -0.68
095 1979  38      3.14
095 1979  39      0.72
095 1979  40      1.58
095 1979  41      1.28
095 1979  42      0.28
095 1979  43      2.53
095 1979  44      3.42
095 1979  45      2.58
095 1979  46      2.36
095 1979  47      4.13
095 1979  48      3.93
095 1979  49      2.97
095 1979  50      3.53
095 1979  51      7.17
095 1979  52      8.13
095 1979  53      3.81
095 1979  54      4.58
095 1979  55      3.68
095 1979  56      2.57
095 1979  57      3.18
095 1979  58      3.19
095 1979  59      4.75
095 1979  60      4.15
095 1979  61      2.92
095 1979  62      2.87
095 1979  63      6.04
095 1979  64      3.95
095 1979  65      3.90
095 1979  66      5.19
095 1979  67      6.67
095 1979  68      9.35
095 1979  69      6.56
095 1979  70      6.70
095 1979  71      4.85
095 1979  72      5.21
095 1979  73      6.16
095 1979  74      5.15
095 1979  75      4.46
095 1979  76      2.45
095 1979  77      2.25
095 1979  78      3.01
095 1979  79      5.01
095 1979  80      3.18
095 1979  81      7.25
095 1979  82      7.11
095 1979  83      0.78
095 1979  84      1.93
095 1979  85      3.07
095 1979  86      6.36
095 1979  87      8.53
095 1979  88      7.28
095 1979  89      7.48
095 1979  90      5.02
095 1979  91      7.27
095 1979  92      7.93
095 1979  93     10.54
095 1979  94     10.26
095 1979  95     11.45
095 1979  96     11.54
095 1979  97     10.82
095 1979  98     10.35
095 1979  99      9.50
095 1979 100      9.11
095 1979 101      9.74
095 1979 102      8.94
095 1979 103     10.74
095 1979 104     12.56
095 1979 105     13.48
095 1979 106     10.28
095 1979 107     13.03
095 1979 108     15.75
095 1979 109     12.48
095 1979 110     13.80
095 1979 111     15.22
095 1979 112     17.38
095 1979 113     16.35
095 1979 114      9.75
095 1979 115     12.81
095 1979 116     13.96
095 1979 117      9.72
095 1979 118      8.87
095 1979 119     11.04
095 1979 120     15.01
095 1979 121     14.36
095 1979 122     12.98
095 1979 123     14.05
095 1979 124     11.50
095 1979 125      8.57
095 1979 126     13.27
095 1979 127     16.74
095 1979 128     14.57
095 1979 129     15.99
095 1979 130     15.90
095 1979 131     14.17
095 1979 132     12.35
095 1979 133      8.03
095 1979 134     14.40
095 1979 135     15.01
095 1979 136     18.16
095 1979 137     17.31
095 1979 138     16.96
095 1979 139     15.67
095 1979 140     17.17
095 1979 141     18.85
095 1979 142     18.02
095 1979 143     20.29
095 1979 144     18.65
095 1979 145     15.11
095 1979 146     15.58
095 1979 147     17.70
095 1979 148     17.75
095 1979 149     19.68
095 1979 150     21.43
095 1979 151     20.23
095 1979 152     20.99
095 1979 153     24.42
095 1979 154     21.98
095 1979 155     23.49
095 1979 156     21.48
095 1979 157     22.75
095 1979 158     24.11
095 1979 159     21.88
095 1979 160     16.31
095 1979 161     16.89
095 1979 162     19.50
095 1979 163     19.74
095 1979 164     19.94
095 1979 165     21.63
095 1979 166     19.97
095 1979 167     20.80
095 1979 168     21.32
095 1979 169     20.50
095 1979 170     18.34
095 1979 171     18.77
095 1979 172     21.30
095 1979 173     22.78
095 1979 174     23.29
095 1979 175     22.77
095 1979 176     23.30
095 1979 177     22.20
095 1979 178     20.05
095 1979 179     20.57
095 1979 180     20.59
095 1979 181     21.64
095 1979 182     20.18
095 1979 183     18.90
095 1979 184     21.15
095 1979 185     19.06
095 1979 186     21.42
095 1979 187     20.49
095 1979 188     19.33
095 1979 189     18.87
095 1979 190     21.05
095 1979 191     23.93
095 1979 192     23.44
095 1979 193     23.17
095 1979 194     24.62
095 1979 195     23.53
095 1979 196     22.77
095 1979 197     23.41
095 1979 198     23.52
095 1979 199     21.54
095 1979 200     22.09
095 1979 201     23.17
095 1979 202     24.79
095 1979 203     26.50
095 1979 204     25.55
095 1979 205     21.87
095 1979 206     22.63
095 1979 207     25.27
095 1979 208     25.21
095 1979 209     25.81
095 1979 210     25.73
095 1979 211     23.78
095 1979 212     23.73
095 1979 213     23.29
095 1979 214     21.70
095 1979 215     23.41
095 1979 216     21.53
095 1979 217     24.18
095 1979 218     24.72
095 1979 219     22.22
095 1979 220     22.51
095 1979 221     24.96
095 1979 222     23.95
095 1979 223     25.22
095 1979 224     26.01
095 1979 225     24.23
095 1979 226     23.79
095 1979 227     23.40
095 1979 228     24.30
095 1979 229     23.10
095 1979 230     23.86
095 1979 231     22.66
095 1979 232     22.83
095 1979 233     23.86
095 1979 234     22.36
095 1979 235     22.61
095 1979 236     19.96
095 1979 237     20.05
095 1979 238     20.23
095 1979 239     19.42
095 1979 240     20.10
095 1979 241     19.82
095 1979 242     21.48
095 1979 243     22.95
095 1979 244     21.90
095 1979 245     22.21
095 1979 246     20.56
095 1979 247     20.20
095 1979 248     21.17
095 1979 249     21.21
095 1979 250     20.47
095 1979 251     21.88
095 1979 252     20.34
095 1979 253     19.88
095 1979 254     20.32
095 1979 255     21.47
095 1979 256     20.89
095 1979 257     19.79
095 1979 258     19.21
095 1979 259     22.15
095 1979 260     21.50
095 1979 261     21.40
095 1979 262     18.42
095 1979 263     18.98
095 1979 264     18.18
095 1979 265     18.19
095 1979 266     17.76
095 1979 267     19.71
095 1979 268     17.86
095 1979 269     14.82
095 1979 270     10.09
095 1979 271     10.28
095 1979 272     12.57
095 1979 273     13.87
095 1979 274     14.21
095 1979 275     14.90
095 1979 276     14.95
095 1979 277     13.74
095 1979 278     14.25
095 1979 279     14.36
095 1979 280     17.64
095 1979 281     13.57
095 1979 282     12.83
095 1979 283     12.11
095 1979 284     15.41
095 1979 285     17.22
095 1979 286     15.27
095 1979 287      3.00
095 1979 288      3.80
095 1979 289      7.34
095 1979 290     10.29
095 1979 291     10.13
095 1979 292      6.66
095 1979 293      9.86
095 1979 294      9.27
095 1979 295      9.78
095 1979 296     12.16
095 1979 297      5.46
095 1979 298      2.54
095 1979 299      1.66
095 1979 300      1.17
095 1979 301      3.79
095 1979 302      6.50
095 1979 303      9.18
095 1979 304      8.85
095 1979 305     10.56
095 1979 306     10.72
095 1979 307     12.02
095 1979 308     11.85
095 1979 309     14.58
095 1979 310     13.45
095 1979 311     13.42
095 1979 312     13.94
095 1979 313     12.61
095 1979 314     12.59
095 1979 315     11.62
095 1979 316      7.83
095 1979 317     11.38
095 1979 318     -3.02
095 1979 319     -4.99
095 1979 320     -2.60
095 1979 321      1.82
095 1979 322      1.29
095 1979 323      1.19
095 1979 324      1.47
095 1979 325     -1.84
095 1979 326      0.08
095 1979 327      5.35
095 1979 328      6.99
095 1979 329      7.18
095 1979 330      4.27
095 1979 331      4.55
095 1979 332      5.08
095 1979 333     -1.44
095 1979 334     -1.77
095 1979 335      2.61
095 1979 336     -0.25
095 1979 337     -1.82
095 1979 338      1.90
095 1979 339      2.66
095 1979 340     -1.89
095 1979 341     -3.17
095 1979 342     -3.06
095 1979 343     -0.70
095 1979 344     -0.08
095 1979 345      2.67
095 1979 346      0.03
095 1979 347     -1.07
095 1979 348     -8.57
095 1979 349     -8.24
095 1979 350      0.25
095 1979 351      0.73
095 1979 352      3.46
095 1979 353      3.24
095 1979 354     -2.73
095 1979 355    -10.47
095 1979 356     -8.35
095 1979 357     -9.19
095 1979 358     -3.13
095 1979 359      4.27
095 1979 360      1.54
095 1979 361      1.16
095 1979 362     -2.72
095 1979 363     -6.12
095 1979 364     -4.54
095 1979 365    -11.49
095 1980   1    -10.13
095 1980   2     -5.89
095 1980   3     -4.53
095 1980   4     -6.06
095 1980   5     -7.37
095 1980   6     -6.14
095 1980   7     -9.01
095 1980   8    -12.70
095 1980   9    -10.70
095 1980  10     -8.20
095 1980  11     -4.50
095 1980  12     -2.04
095 1980  13      3.17
095 1980  14     -0.80
095 1980  15      1.79
095 1980  16      2.51
095 1980  17     -1.58
095 1980  18      1.92
095 1980  19      4.53
095 1980  20     -4.87
095 1980  21     -9.63
095 1980  22     -5.38
095 1980  23     -4.89
095 1980  24     -3.45
095 1980  25     -0.66
095 1980  26      0.53
095 1980  27     -3.98
095 1980  28     -4.08
095 1980  29      0.42
095 1980  30      2.01
095 1980  31      0.28
095 1980  32     -8.90
095 1980  33     -7.99
095 1980  34     -2.01
095 1980  35     -1.85
095 1980  36     -0.47
095 1980  37      5.79
095 1980  38      2.80
095 1980  39      0.56
095 1980  40      1.52
095 1980  41      3.55
095 1980  42      4.69
095 1980  43      5.23
095 1980  44      2.10
095 1980  45      3.54
095 1980  46      5.62
095 1980  47      5.28
095 1980  48      2.86
095 1980  49      0.72
095 1980  50      2.27
095 1980  51      4.46
095 1980  52      4.18
095 1980  53      3.35
095 1980  54      4.06
095 1980  55      2.10
095 1980  56     -0.77
095 1980  57     -0.50
095 1980  58     -0.54
095 1980  59      3.30
095 1980  60      3.14
095 1980  61      5.55
095 1980  62      5.45
095 1980  63      4.52
095 1980  64      1.08
095 1980  65     -0.20
095 1980  66      3.41
095 1980  67      5.14
095 1980  68      4.42
095 1980  69      4.36
095 1980  70      7.60
095 1980  71      5.35
095 1980  72      4.91
095 1980  73      4.62
095 1980  74      8.01
095 1980  75      9.95
095 1980  76      9.10
095 1980  77      9.73
095 1980  78      5.66
095 1980  79      9.55
095 1980  80      9.32
095 1980  81      6.71
095 1980  82      8.34
095 1980  83      8.62
095 1980  84      9.90
095 1980  85      6.93
095 1980  86      5.09
095 1980  87      6.35
095 1980  88      5.39
095 1980  89      5.44
095 1980  90      8.01
095 1980  91     10.23
095 1980  92     11.25
095 1980  93      4.56
095 1980  94      5.41
095 1980  95      9.41
095 1980  96      9.93
095 1980  97      8.20
095 1980  98     12.07
095 1980  99     12.80
095 1980 100     11.80
095 1980 101      9.62
095 1980 102     10.72
095 1980 103     10.22
095 1980 104     11.55
095 1980 105      9.76
095 1980 106      8.29
095 1980 107     11.54
095 1980 108     15.51
095 1980 109     15.69
095 1980 110     14.19
095 1980 111     14.72
095 1980 112      7.11
095 1980 113      4.58
095 1980 114      8.93
095 1980 115     10.60
095 1980 116     12.35
095 1980 117      9.64
095 1980 118      7.83
095 1980 119     11.44
095 1980 120     13.13
095 1980 121     14.11
095 1980 122     15.78
095 1980 123     10.72
095 1980 124     14.79
095 1980 125     15.39
095 1980 126     12.13
095 1980 127     13.42
095 1980 128     15.44
095 1980 129     12.76
095 1980 130     15.03
095 1980 131     16.69
095 1980 132     15.07
095 1980 133     14.73
095 1980 134     18.28
095 1980 135     15.41
095 1980 136     16.03
095 1980 137     22.79
095 1980 138     19.72
095 1980 139     19.61
095 1980 140     16.18
095 1980 141     14.21
095 1980 142     15.85
095 1980 143     18.72
095 1980 144     16.42
095 1980 145     14.26
095 1980 146     15.38
095 1980 147     17.49
095 1980 148     18.87
095 1980 149     21.54
095 1980 150     18.26
095 1980 151     17.62
095 1980 152     18.07
095 1980 153     20.19
095 1980 154     14.81
095 1980 155     18.98
095 1980 156     18.69
095 1980 157     20.00
095 1980 158     19.80
095 1980 159     20.70
095 1980 160     20.37
095 1980 161     19.54
095 1980 162     19.88
095 1980 163     20.71
095 1980 164     22.46
095 1980 165     22.82
095 1980 166     24.53
095 1980 167     23.99
095 1980 168     22.76
095 1980 169     20.14
095 1980 170     22.55
095 1980 171     22.38
095 1980 172     23.80
095 1980 173     22.99
095 1980 174     25.63
095 1980 175     25.08
095 1980 176     26.09
095 1980 177     25.78
095 1980 178     21.86
095 1980 179     24.31
095 1980 180     25.50
095 1980 181     23.03
095 1980 182     26.42
095 1980 183     25.38
095 1980 184     25.52
095 1980 185     26.08
095 1980 186     26.90
095 1980 187     25.30
095 1980 188     24.42
095 1980 189     23.14
095 1980 190     24.85
095 1980 191     25.32
095 1980 192     24.15
095 1980 193     24.89
095 1980 194     24.16
095 1980 195     22.46
095 1980 196     24.88
095 1980 197     25.68
095 1980 198     23.89
095 1980 199     24.04
095 1980 200     23.01
095 1980 201     25.93
095 1980 202     23.20
095 1980 203     24.49
095 1980 204     25.38
095 1980 205     22.71
095 1980 206     20.11
095 1980 207     20.21
095 1980 208     19.68
095 1980 209     19.47
095 1980 210     20.28
095 1980 211     22.34
095 1980 212     24.62
095 1980 213     24.01
095 1980 214     25.17
095 1980 215     22.38
095 1980 216     23.86
095 1980 217     24.51
095 1980 218     25.04
095 1980 219     22.22
095 1980 220     25.99
095 1980 221     26.29
095 1980 222     26.36
095 1980 223     26.39
095 1980 224     26.08
095 1980 225     26.87
095 1980 226     26.98
095 1980 227     25.62
095 1980 228     26.06
095 1980 229     24.46
095 1980 230     23.52
095 1980 231     24.26
095 1980 232     25.57
095 1980 233     25.26
095 1980 234     24.80
095 1980 235     24.10
095 1980 236     22.20
095 1980 237     22.84
095 1980 238     23.38
095 1980 239     23.61
095 1980 240     24.06
095 1980 241     25.58
095 1980 242     22.23
095 1980 243     22.35
095 1980 244     23.60
095 1980 245     17.16
095 1980 246     19.03
095 1980 247     21.62
095 1980 248     22.62
095 1980 249     21.36
095 1980 250     19.45
095 1980 251     20.02
095 1980 252     20.45
095 1980 253     20.29
095 1980 254     16.91
095 1980 255     18.01
095 1980 256     16.66
095 1980 257     16.41
095 1980 258     16.07
095 1980 259     16.18
095 1980 260     15.55
095 1980 261     16.75
095 1980 262     16.91
095 1980 263     17.48
095 1980 264     16.00
095 1980 265     17.16
095 1980 266     14.89
095 1980 267     15.50
095 1980 268     17.50
095 1980 269     14.78
095 1980 270     14.43
095 1980 271     13.80
095 1980 272     11.56
095 1980 273     12.86
095 1980 274     10.63
095 1980 275     12.96
095 1980 276     12.87
095 1980 277      8.64
095 1980 278      9.39
095 1980 279     11.39
095 1980 280     14.51
095 1980 281     14.20
095 1980 282     15.11
095 1980 283     14.96
095 1980 284     16.54
095 1980 285     17.69
095 1980 286     15.48
095 1980 287     15.24
095 1980 288     13.06
095 1980 289     12.80
095 1980 290      4.60
095 1980 291      3.32
095 1980 292      7.53
095 1980 293      9.40
095 1980 294     10.38
095 1980 295      6.84
095 1980 296      7.33
095 1980 297      9.02
095 1980 298      4.27
095 1980 299     -1.10
095 1980 300      2.62
095 1980 301      1.52
095 1980 302     -1.00
095 1980 303      2.43
095 1980 304      5.15
095 1980 305      8.70
095 1980 306      6.34
095 1980 307      8.87
095 1980 308      8.06
095 1980 309      6.54
095 1980 310      3.94
095 1980 311      2.02
095 1980 312      3.27
095 1980 313      4.24
095 1980 314      7.66
095 1980 315      7.81
095 1980 316      5.97
095 1980 317     11.11
095 1980 318      5.07
095 1980 319     -1.72
095 1980 320     -0.05
095 1980 321      6.42
095 1980 322      6.52
095 1980 323      7.36
095 1980 324      8.34
095 1980 325      5.02
095 1980 326      1.08
095 1980 327      6.28
095 1980 328      9.36
095 1980 329      5.45
095 1980 330     -2.83
095 1980 331      0.32
095 1980 332      6.66
095 1980 333     -2.15
095 1980 334     -7.23
095 1980 335    -11.82
095 1980 336     -7.43
095 1980 337     -4.16
095 1980 338     -5.49
095 1980 339     -4.97
095 1980 340     -2.99
095 1980 341      2.14
095 1980 342      0.61
095 1980 343     -2.06
095 1980 344     -2.58
095 1980 345     -1.27
095 1980 346     -0.51
095 1980 347     -6.48
095 1980 348     -4.95
095 1980 349      1.93
095 1980 350      3.28
095 1980 351      3.55
095 1980 352     -0.25
095 1980 353      1.52
095 1980 354     -2.37
095 1980 355    -12.40
095 1980 356     -5.39
095 1980 357     -3.71
095 1980 358     -0.01
095 1980 359      0.26
095 1980 360      1.68
095 1980 361      2.82
095 1980 362      1.32
095 1980 363     -7.18
095 1980 364     -8.97
095 1980 365     -6.42
095 1981   1     -9.23
095 1981   2    -11.35
095 1981   3    -11.22
095 1981   4    -12.98
095 1981   5     -6.72
095 1981   6     -7.74
095 1981   7     -2.50
095 1981   8     -2.20
095 1981   9     -4.24
095 1981  10     -2.00
095 1981  11     -7.58
095 1981  12     -1.34
095 1981  13     -1.87
095 1981  14     -8.21
095 1981  15    -12.97
095 1981  16     -8.22
095 1981  17     -6.22
095 1981  18     -8.78
095 1981  19     -5.30
095 1981  20     -2.55
095 1981  21    -12.25
095 1981  22    -13.03
095 1981  23    -13.77
095 1981  24    -10.76
095 1981  25      1.19
095 1981  26     -2.48
095 1981  27    -13.04
095 1981  28     -9.13
095 1981  29     -7.46
095 1981  30     -4.15
095 1981  31     -4.59
095 1981  32     -1.83
095 1981  33     -7.19
095 1981  34    -10.62
095 1981  35     -8.70
095 1981  36     -3.50
095 1981  37      0.49
095 1981  38      0.91
095 1981  39      3.03
095 1981  40      3.60
095 1981  41      3.49
095 1981  42      3.68
095 1981  43      4.11
095 1981  44      2.06
095 1981  45      4.35
095 1981  46      4.83
095 1981  47      5.66
095 1981  48      7.16
095 1981  49      6.22
095 1981  50      6.06
095 1981  51      5.33
095 1981  52      5.18
095 1981  53      5.63
095 1981  54      5.79
095 1981  55      7.22
095 1981  56      6.92
095 1981  57      3.16
095 1981  58      2.96
095 1981  59      0.63
095 1981  60     -1.75
095 1981  61      0.56
095 1981  62      0.67
095 1981  63      5.25
095 1981  64      6.13
095 1981  65      4.27
095 1981  66      1.53
095 1981  67     -2.21
095 1981  68      0.60
095 1981  69      4.66
095 1981  70      6.61
095 1981  71      1.57
095 1981  72      3.07
095 1981  73      8.12
095 1981  74      6.95
095 1981  75      5.54
095 1981  76      6.79
095 1981  77      9.74
095 1981  78     12.02
095 1981  79      9.48
095 1981  80     10.35
095 1981  81      8.74
095 1981  82      7.62
095 1981  83      6.88
095 1981  84     11.18
095 1981  85     11.39
095 1981  86     10.87
095 1981  87      9.63
095 1981  88      4.40
095 1981  89      6.30
095 1981  90      7.95
095 1981  91      6.19
095 1981  92      7.29
095 1981  93      8.46
095 1981  94      9.75
095 1981  95     13.29
095 1981  96     11.57
095 1981  97     12.85
095 1981  98     18.34
095 1981  99     14.68
095 1981 100     12.26
095 1981 101      9.38
095 1981 102      6.46
095 1981 103      4.36
095 1981 104      8.74
095 1981 105     12.20
095 1981 106     11.49
095 1981 107     11.29
095 1981 108      8.06
095 1981 109      3.62
095 1981 110      5.02
095 1981 111      9.15
095 1981 112     11.96
095 1981 113     13.05
095 1981 114      7.56
095 1981 115     10.94
095 1981 116      8.68
095 1981 117      7.25
095 1981 118      8.04
095 1981 119      8.97
095 1981 120     14.31
095 1981 121     13.56
095 1981 122     13.01
095 1981 123     13.78
095 1981 124     14.64
095 1981 125     13.85
095 1981 126     15.31
095 1981 127     17.07
095 1981 128     17.86
095 1981 129     17.65
095 1981 130     15.91
095 1981 131     16.78
095 1981 132     17.99
095 1981 133     17.36
095 1981 134     20.25
095 1981 135     16.39
095 1981 136     15.62
095 1981 137     16.14
095 1981 138     15.94
095 1981 139     15.72
095 1981 140     16.25
095 1981 141     16.99
095 1981 142     17.76
095 1981 143     14.09
095 1981 144     17.15
095 1981 145     18.87
095 1981 146     17.30
095 1981 147     17.89
095 1981 148     17.73
095 1981 149     17.86
095 1981 150     18.58
095 1981 151     18.08
095 1981 152     17.94
095 1981 153     17.33
095 1981 154     20.10
095 1981 155     18.41
095 1981 156     21.14
095 1981 157     20.28
095 1981 158     21.74
095 1981 159     22.90
095 1981 160     20.99
095 1981 161     21.94
095 1981 162     22.47
095 1981 163     20.34
095 1981 164     15.57
095 1981 165     20.96
095 1981 166     19.47
095 1981 167     19.53
095 1981 168     21.33
095 1981 169     20.77
095 1981 170     19.43
095 1981 171     20.56
095 1981 172     23.18
095 1981 173     21.26
095 1981 174     21.52
095 1981 175     23.88
095 1981 176     21.08
095 1981 177     22.71
095 1981 178     19.45
095 1981 179     21.73
095 1981 180     20.20
095 1981 181     20.35
095 1981 182     19.77
095 1981 183     22.18
095 1981 184     21.85
095 1981 185     22.60
095 1981 186     23.19
095 1981 187     23.23
095 1981 188     22.06
095 1981 189     21.04
095 1981 190     21.53
095 1981 191     22.26
095 1981 192     22.09
095 1981 193     22.21
095 1981 194     24.19
095 1981 195     24.32
095 1981 196     22.15
095 1981 197     22.07
095 1981 198     22.02
095 1981 199     23.60
095 1981 200     23.79
095 1981 201     24.26
095 1981 202     24.57
095 1981 203     24.29
095 1981 204     24.12
095 1981 205     23.74
095 1981 206     24.09
095 1981 207     23.39
095 1981 208     23.53
095 1981 209     24.18
095 1981 210     24.12
095 1981 211     24.79
095 1981 212     24.69
095 1981 213     26.07
095 1981 214     23.45
095 1981 215     24.78
095 1981 216     24.87
095 1981 217     23.56
095 1981 218     23.71
095 1981 219     24.37
095 1981 220     24.59
095 1981 221     25.90
095 1981 222     23.37
095 1981 223     23.79
095 1981 224     22.86
095 1981 225     22.50
095 1981 226     21.73
095 1981 227     21.86
095 1981 228     23.73
095 1981 229     23.05
095 1981 230     24.83
095 1981 231     22.78
095 1981 232     22.55
095 1981 233     23.62
095 1981 234     23.49
095 1981 235     22.44
095 1981 236     22.35
095 1981 237     21.18
095 1981 238     21.81
095 1981 239     22.07
095 1981 240     21.11
095 1981 241     21.86
095 1981 242     23.81
095 1981 243     21.39
095 1981 244     21.42
095 1981 245     22.37
095 1981 246     21.92
095 1981 247     22.75
095 1981 248     21.57
095 1981 249     21.29
095 1981 250     22.47
095 1981 251     22.59
095 1981 252     22.36
095 1981 253     22.62
095 1981 254     21.53
095 1981 255     19.79
095 1981 256     19.85
095 1981 257     17.54
095 1981 258     17.31
095 1981 259     17.09
095 1981 260     18.63
095 1981 261     17.51
095 1981 262     18.66
095 1981 263     16.79
095 1981 264     11.93
095 1981 265     12.83
095 1981 266     17.68
095 1981 267     15.54
095 1981 268     11.27
095 1981 269     12.25
095 1981 270     13.37
095 1981 271     13.77
095 1981 272     15.48
095 1981 273     16.04
095 1981 274     16.86
095 1981 275     15.74
095 1981 276     12.79
095 1981 277      7.01
095 1981 278     10.54
095 1981 279     10.22
095 1981 280     13.47
095 1981 281      6.92
095 1981 282      4.87
095 1981 283      6.18
095 1981 284      8.53
095 1981 285     12.49
095 1981 286     13.79
095 1981 287     10.30
095 1981 288      5.49
095 1981 289      5.25
095 1981 290      6.48
095 1981 291      7.37
095 1981 292      7.81
095 1981 293     13.35
095 1981 294      9.71
095 1981 295      7.81
095 1981 296      7.96
095 1981 297      2.80
095 1981 298      6.22
095 1981 299      4.49
095 1981 300      6.15
095 1981 301      2.98
095 1981 302      1.96
095 1981 303      6.95
095 1981 304     11.80
095 1981 305     13.56
095 1981 306      7.23
095 1981 307      0.67
095 1981 308     -0.71
095 1981 309      1.83
095 1981 310      2.93
095 1981 311      2.13
095 1981 312      7.48
095 1981 313      7.23
095 1981 314      9.31
095 1981 315     10.31
095 1981 316      9.16
095 1981 317     12.58
095 1981 318      9.15
095 1981 319     12.73
095 1981 320      9.72
095 1981 321     12.43
095 1981 322      8.94
095 1981 323     -1.94
095 1981 324     -0.63
095 1981 325      2.90
095 1981 326      4.10
095 1981 327      1.08
095 1981 328      0.65
095 1981 329      2.89
095 1981 330      3.76
095 1981 331      5.32
095 1981 332      8.48
095 1981 333      8.57
095 1981 334      0.94
095 1981 335     -1.39
095 1981 336      1.34
095 1981 337      1.35
095 1981 338      0.07
095 1981 339     -5.36
095 1981 340     -3.85
095 1981 341      1.22
095 1981 342     -5.37
095 1981 343    -10.52
095 1981 344    -14.78
095 1981 345    -10.68
095 1981 346     -6.36
095 1981 347     -6.72
095 1981 348     -6.42
095 1981 349      1.53
095 1981 350     -0.77
095 1981 351     -9.16
095 1981 352     -9.03
095 1981 353     -3.53
095 1981 354     -6.61
095 1981 355    -15.80
095 1981 356    -10.33
095 1981 357     -5.43
095 1981 358     -5.27
095 1981 359     -3.81
095 1981 360     -3.91
095 1981 361     -6.17
095 1981 362     -4.48
095 1981 363     -1.29
095 1981 364     -0.86
095 1981 365     -9.99
095 1982   1    -13.56
095 1982   2     -9.34
095 1982   3    -11.64
095 1982   4     -8.16
095 1982   5     -2.70
095 1982   6      4.16
095 1982   7      1.88
095 1982   8     -0.49
095 1982   9     -0.51
095 1982  10    -13.43
095 1982  11    -11.88
095 1982  12     -0.76
095 1982  13      3.47
095 1982  14     -4.85
095 1982  15    -15.05
095 1982  16    -12.71
095 1982  17    -10.10
095 1982  18     -2.47
095 1982  19     -1.46
095 1982  20    -10.49
095 1982  21    -13.53
095 1982  22    -10.29
095 1982  23    -10.44
095 1982  24     -7.86
095 1982  25     -3.00
095 1982  26     -8.83
095 1982  27     -9.07
095 1982  28     -9.98
095 1982  29     -8.09
095 1982  30     -4.49
095 1982  31     -3.73
095 1982  32     -3.32
095 1982  33     -3.31
095 1982  34     -0.78
095 1982  35     -3.02
095 1982  36     -1.05
095 1982  37      3.64
095 1982  38      5.44
095 1982  39      5.62
095 1982  40      3.10
095 1982  41      0.08
095 1982  42      3.25
095 1982  43      2.80
095 1982  44      2.22
095 1982  45      4.22
095 1982  46      4.19
095 1982  47      5.13
095 1982  48      5.30
095 1982  49      8.31
095 1982  50      7.59
095 1982  51      8.25
095 1982  52      9.04
095 1982  53      7.35
095 1982  54     -0.65
095 1982  55      0.52
095 1982  56      2.79
095 1982  57      2.92
095 1982  58     -0.34
095 1982  59     -4.40
095 1982  60     -0.55
095 1982  61     -2.75
095 1982  62     -0.44
095 1982  63      3.79
095 1982  64      5.28
095 1982  65      5.52
095 1982  66      6.60
095 1982  67      4.34
095 1982  68      3.90
095 1982  69     -5.42
095 1982  70     -3.42
095 1982  71      3.64
095 1982  72      7.19
095 1982  73      8.12
095 1982  74      8.80
095 1982  75      4.18
095 1982  76      6.31
095 1982  77      8.91
095 1982  78      6.93
095 1982  79      4.91
095 1982  80      5.90
095 1982  81      5.86
095 1982  82      8.76
095 1982  83      4.43
095 1982  84      6.37
095 1982  85      7.06
095 1982  86      7.76
095 1982  87      2.10
095 1982  88     -1.83
095 1982  89      3.16
095 1982  90      3.64
095 1982  91      1.82
095 1982  92      3.18
095 1982  93      7.00
095 1982  94     12.82
095 1982  95      8.37
095 1982  96     10.75
095 1982  97     12.29
095 1982  98     14.70
095 1982  99     12.53
095 1982 100      9.06
095 1982 101      5.83
095 1982 102      5.27
095 1982 103      9.17
095 1982 104     11.71
095 1982 105     14.69
095 1982 106     11.59
095 1982 107     12.95
095 1982 108     15.67
095 1982 109     16.00
095 1982 110     14.86
095 1982 111     16.00
095 1982 112     15.18
095 1982 113     11.89
095 1982 114     12.21
095 1982 115      9.82
095 1982 116      9.05
095 1982 117     10.31
095 1982 118     11.30
095 1982 119     15.46
095 1982 120     10.52
095 1982 121      4.96
095 1982 122     12.54
095 1982 123     14.87
095 1982 124     16.15
095 1982 125     18.08
095 1982 126     13.69
095 1982 127     13.42
095 1982 128     16.54
095 1982 129     16.83
095 1982 130     17.10
095 1982 131     14.07
095 1982 132     16.20
095 1982 133     14.40
095 1982 134     15.72
095 1982 135     15.22
095 1982 136     12.44
095 1982 137     14.74
095 1982 138     13.30
095 1982 139     14.52
095 1982 140     15.95
095 1982 141     17.00
095 1982 142     20.21
095 1982 143     16.82
095 1982 144     12.87
095 1982 145     14.96
095 1982 146     15.53
095 1982 147     17.22
095 1982 148     13.98
095 1982 149     16.90
095 1982 150     15.56
095 1982 151     18.47
095 1982 152     16.42
095 1982 153     18.64
095 1982 154     18.59
095 1982 155     17.78
095 1982 156     15.48
095 1982 157     14.82
095 1982 158     14.71
095 1982 159     16.30
095 1982 160     16.58
095 1982 161     19.76
095 1982 162     21.05
095 1982 163     22.07
095 1982 164     23.04
095 1982 165     25.39
095 1982 166     22.48
095 1982 167     24.28
095 1982 168     24.63
095 1982 169     22.80
095 1982 170     21.73
095 1982 171     20.98
095 1982 172     25.78
095 1982 173     23.20
095 1982 174     23.07
095 1982 175     19.53
095 1982 176     19.21
095 1982 177     18.28
095 1982 178     19.99
095 1982 179     21.06
095 1982 180     20.62
095 1982 181     20.97
095 1982 182     21.82
095 1982 183     21.83
095 1982 184     22.27
095 1982 185     23.40
095 1982 186     23.55
095 1982 187     25.33
095 1982 188     24.55
095 1982 189     23.09
095 1982 190     23.27
095 1982 191     25.06
095 1982 192     23.71
095 1982 193     22.89
095 1982 194     21.75
095 1982 195     21.76
095 1982 196     21.01
095 1982 197     22.31
095 1982 198     24.51
095 1982 199     25.17
095 1982 200     23.35
095 1982 201     25.86
095 1982 202     24.79
095 1982 203     24.46
095 1982 204     26.78
095 1982 205     24.81
095 1982 206     22.34
095 1982 207     25.15
095 1982 208     23.88
095 1982 209     24.83
095 1982 210     25.56
095 1982 211     26.46
095 1982 212     27.37
095 1982 213     27.29
095 1982 214     24.36
095 1982 215     25.86
095 1982 216     25.65
095 1982 217     24.77
095 1982 218     24.16
095 1982 219     23.45
095 1982 220     24.09
095 1982 221     25.65
095 1982 222     23.97
095 1982 223     23.31
095 1982 224     23.66
095 1982 225     23.97
095 1982 226     23.50
095 1982 227     22.06
095 1982 228     23.34
095 1982 229     22.83
095 1982 230     22.70
095 1982 231     22.44
095 1982 232     22.30
095 1982 233     22.16
095 1982 234     22.05
095 1982 235     21.92
095 1982 236     21.32
095 1982 237     18.84
095 1982 238     22.21
095 1982 239     20.87
095 1982 240     20.64
095 1982 241     22.21
095 1982 242     23.63
095 1982 243     23.02
095 1982 244     19.70
095 1982 245     20.49
095 1982 246     19.54
095 1982 247     19.16
095 1982 248     20.17
095 1982 249     19.43
095 1982 250     18.16
095 1982 251     20.07
095 1982 252     17.31
095 1982 253     20.41
095 1982 254     20.80
095 1982 255     16.55
095 1982 256     13.07
095 1982 257     11.86
095 1982 258     13.03
095 1982 259     12.12
095 1982 260     16.04
095 1982 261     17.12
095 1982 262     15.91
095 1982 263     14.55
095 1982 264     14.35
095 1982 265     11.32
095 1982 266     12.62
095 1982 267     15.74
095 1982 268     15.55
095 1982 269     15.45
095 1982 270     15.23
095 1982 271     17.67
095 1982 272     19.67
095 1982 273     17.00
095 1982 274     13.88
095 1982 275     13.59
095 1982 276     13.24
095 1982 277     13.17
095 1982 278     13.51
095 1982 279     12.71
095 1982 280     13.27
095 1982 281     13.52
095 1982 282     15.68
095 1982 283     16.84
095 1982 284     15.55
095 1982 285     13.10
095 1982 286     10.68
095 1982 287     12.36
095 1982 288     12.36
095 1982 289      7.90
095 1982 290      9.38
095 1982 291     11.04
095 1982 292     13.62
095 1982 293     14.04
095 1982 294     12.62
095 1982 295     10.75
095 1982 296      3.98
095 1982 297      7.96
095 1982 298      5.69
095 1982 299      5.12
095 1982 300      7.03
095 1982 301      7.96
095 1982 302      7.45
095 1982 303      9.98
095 1982 304      9.30
095 1982 305     10.35
095 1982 306      6.86
095 1982 307     11.25
095 1982 308     10.02
095 1982 309     -0.18
095 1982 310      0.39
095 1982 311     10.16
095 1982 312      8.69
095 1982 313     10.76
095 1982 314     12.43
095 1982 315      9.68
095 1982 316      8.61
095 1982 317     13.38
095 1982 318     12.31
095 1982 319      7.52
095 1982 320      7.92
095 1982 321     11.32
095 1982 322      8.37
095 1982 323      7.28
095 1982 324     11.95
095 1982 325      7.01
095 1982 326      4.46
095 1982 327      9.02
095 1982 328      9.28
095 1982 329     -1.56
095 1982 330     -4.94
095 1982 331     -8.46
095 1982 332      0.02
095 1982 333     -6.15
095 1982 334     -7.58
095 1982 335     -2.49
095 1982 336     -2.74
095 1982 337      1.80
095 1982 338      0.33
095 1982 339     -2.67
095 1982 340      0.58
095 1982 341      4.73
095 1982 342      4.93
095 1982 343      2.92
095 1982 344      3.10
095 1982 345      3.96
095 1982 346      4.24
095 1982 347      0.48
095 1982 348     -0.74
095 1982 349      1.35
095 1982 350      6.19
095 1982 351      4.42
095 1982 352      2.00
095 1982 353     -1.38
095 1982 354     -4.18
095 1982 355     -4.18
095 1982 356    -11.06
095 1982 357     -3.60
095 1982 358      5.08
095 1982 359      5.45
095 1982 360      3.08
095 1982 361      1.16
095 1982 362      2.80
095 1982 363      3.94
095 1982 364      4.37
095 1982 365     -4.58
095 1983   1     -5.79
095 1983   2      0.91
095 1983   3     -7.33
095 1983   4    -14.40
095 1983   5     -4.20
095 1983   6     -1.74
095 1983   7     -5.11
095 1983   8     -7.32
095 1983   9     -5.92
095 1983  10     -6.16
095 1983  11     -3.87
095 1983  12     -2.05
095 1983  13     -1.41
095 1983  14     -3.57
095 1983  15     -5.29
095 1983  16     -5.30
095 1983  17     -3.24
095 1983  18     -5.09
095 1983  19    -10.22
095 1983  20     -9.64
095 1983  21     -9.73
095 1983  22     -6.28
095 1983  23     -6.62
095 1983  24     -6.24
095 1983  25      0.65
095 1983  26      3.59
095 1983  27     -0.44
095 1983  28     -5.51
095 1983  29     -2.63
095 1983  30     -0.64
095 1983  31      0.14
095 1983  32     -0.16
095 1983  33     -7.07
095 1983  34     -9.94
095 1983  35     -6.94
095 1983  36     -5.01
095 1983  37     -0.68
095 1983  38      2.64
095 1983  39      3.56
095 1983  40      0.59
095 1983  41      3.14
095 1983  42      5.83
095 1983  43      1.13
095 1983  44     -3.86
095 1983  45      1.44
095 1983  46      4.46
095 1983  47      5.73
095 1983  48      7.70
095 1983  49      5.53
095 1983  50      6.20
095 1983  51      7.46
095 1983  52      8.42
095 1983  53      6.47
095 1983  54     -3.62
095 1983  55     -3.25
095 1983  56     -0.73
095 1983  57      0.78
095 1983  58      3.68
095 1983  59     -1.53
095 1983  60     -2.64
095 1983  61      0.52
095 1983  62      2.77
095 1983  63      0.89
095 1983  64      1.10
095 1983  65      1.05
095 1983  66      3.29
095 1983  67      3.24
095 1983  68      3.57
095 1983  69      3.14
095 1983  70      0.07
095 1983  71      1.60
095 1983  72     -0.04
095 1983  73      0.32
095 1983  74      4.68
095 1983  75      5.98
095 1983  76      5.38
095 1983  77      2.03
095 1983  78      5.77
095 1983  79      4.17
095 1983  80      1.97
095 1983  81      3.74
095 1983  82      3.25
095 1983  83      7.56
095 1983  84      6.82
095 1983  85      5.13
095 1983  86      1.69
095 1983  87      2.21
095 1983  88      1.79
095 1983  89      3.49
095 1983  90      2.76
095 1983  91      5.16
095 1983  92      7.29
095 1983  93     10.67
095 1983  94     12.04
095 1983  95      9.89
095 1983  96      9.48
095 1983  97      5.79
095 1983  98      8.63
095 1983  99     10.14
095 1983 100     11.81
095 1983 101      8.82
095 1983 102      8.21
095 1983 103     11.77
095 1983 104     12.83
095 1983 105     15.20
095 1983 106     13.71
095 1983 107     14.60
095 1983 108     17.28
095 1983 109     14.25
095 1983 110     12.47
095 1983 111     14.62
095 1983 112     11.53
095 1983 113     11.22
095 1983 114     14.29
095 1983 115     16.13
095 1983 116     13.85
095 1983 117     13.04
095 1983 118     16.03
095 1983 119     18.91
095 1983 120     21.77
095 1983 121     18.99
095 1983 122     19.36
095 1983 123     18.41
095 1983 124     17.37
095 1983 125     13.53
095 1983 126     12.61
095 1983 127     17.29
095 1983 128     13.63
095 1983 129     15.40
095 1983 130     16.62
095 1983 131     18.39
095 1983 132     18.68
095 1983 133     18.50
095 1983 134     16.99
095 1983 135     16.37
095 1983 136     16.27
095 1983 137     17.96
095 1983 138     18.82
095 1983 139     15.13
095 1983 140     18.65
095 1983 141     17.72
095 1983 142     17.09
095 1983 143     20.49
095 1983 144     15.11
095 1983 145     12.11
095 1983 146     11.13
095 1983 147     15.78
095 1983 148     17.10
095 1983 149     18.79
095 1983 150     17.12
095 1983 151     19.21
095 1983 152     14.46
095 1983 153     15.99
095 1983 154     16.47
095 1983 155     17.85
095 1983 156     18.98
095 1983 157     19.62
095 1983 158     19.18
095 1983 159     19.04
095 1983 160     15.87
095 1983 161     14.25
095 1983 162     15.63
095 1983 163     18.77
095 1983 164     19.62
095 1983 165     20.34
095 1983 166     22.82
095 1983 167     23.39
095 1983 168     23.03
095 1983 169     20.92
095 1983 170     18.15
095 1983 171     17.23
095 1983 172     18.40
095 1983 173     16.68
095 1983 174     19.32
095 1983 175     19.07
095 1983 176     20.33
095 1983 177     18.81
095 1983 178     19.78
095 1983 179     20.67
095 1983 180     18.10
095 1983 181     20.45
095 1983 182     21.51
095 1983 183     22.30
095 1983 184     23.29
095 1983 185     21.90
095 1983 186     22.41
095 1983 187     24.43
095 1983 188     23.55
095 1983 189     21.36
095 1983 190     20.69
095 1983 191     20.90
095 1983 192     20.65
095 1983 193     22.69
095 1983 194     22.91
095 1983 195     23.62
095 1983 196     22.31
095 1983 197     22.70
095 1983 198     22.50
095 1983 199     23.25
095 1983 200     23.07
095 1983 201     24.86
095 1983 202     23.13
095 1983 203     26.74
095 1983 204     23.19
095 1983 205     24.67
095 1983 206     22.72
095 1983 207     22.70
095 1983 208     21.43
095 1983 209     23.64
095 1983 210     22.22
095 1983 211     23.29
095 1983 212     22.80
095 1983 213     23.96
095 1983 214     22.82
095 1983 215     23.39
095 1983 216     22.32
095 1983 217     22.23
095 1983 218     22.35
095 1983 219     22.20
095 1983 220     21.50
095 1983 221     23.38
095 1983 222     21.69
095 1983 223     22.30
095 1983 224     22.10
095 1983 225     20.45
095 1983 226     20.04
095 1983 227     19.31
095 1983 228     21.55
095 1983 229     21.71
095 1983 230     21.75
095 1983 231     21.74
095 1983 232     22.78
095 1983 233     20.48
095 1983 234     21.13
095 1983 235     20.93
095 1983 236     21.57
095 1983 237     21.53
095 1983 238     22.84
095 1983 239     22.04
095 1983 240     20.68
095 1983 241     20.65
095 1983 242     21.19
095 1983 243     21.98
095 1983 244     20.33
095 1983 245     19.58
095 1983 246     20.23
095 1983 247     19.65
095 1983 248     22.66
095 1983 249     19.59
095 1983 250     18.66
095 1983 251     16.64
095 1983 252     17.61
095 1983 253     16.94
095 1983 254     19.84
095 1983 255     20.06
095 1983 256     18.52
095 1983 257     17.62
095 1983 258     16.60
095 1983 259     18.59
095 1983 260     19.25
095 1983 261     19.04
095 1983 262     18.99
095 1983 263     18.04
095 1983 264     12.89
095 1983 265     17.71
095 1983 266     19.04
095 1983 267     18.60
095 1983 268      8.03
095 1983 269      6.70
095 1983 270     10.50
095 1983 271     11.92
095 1983 272     13.95
095 1983 273     15.57
095 1983 274      7.81
095 1983 275      4.52
095 1983 276      5.50
095 1983 277      6.82
095 1983 278      7.65
095 1983 279     10.47
095 1983 280     10.85
095 1983 281     11.72
095 1983 282     11.79
095 1983 283     12.94
095 1983 284     14.11
095 1983 285     14.88
095 1983 286     13.03
095 1983 287     11.05
095 1983 288      9.46
095 1983 289     10.69
095 1983 290     11.78
095 1983 291      9.48
095 1983 292      5.65
095 1983 293      7.27
095 1983 294      9.32
095 1983 295     10.54
095 1983 296     12.46
095 1983 297      5.58
095 1983 298     -3.03
095 1983 299     -3.85
095 1983 300     -2.12
095 1983 301      0.75
095 1983 302      4.77
095 1983 303      7.75
095 1983 304      4.05
095 1983 305      1.49
095 1983 306      2.44
095 1983 307      5.24
095 1983 308      7.58
095 1983 309      9.16
095 1983 310     10.35
095 1983 311      3.58
095 1983 312      0.97
095 1983 313      3.17
095 1983 314     -0.01
095 1983 315      5.08
095 1983 316      4.81
095 1983 317      1.03
095 1983 318      0.85
095 1983 319      1.42
095 1983 320      2.83
095 1983 321      8.78
095 1983 322     -0.41
095 1983 323     -2.76
095 1983 324      0.56
095 1983 325      2.36
095 1983 326      7.10
095 1983 327      7.93
095 1983 328      8.57
095 1983 329      6.33
095 1983 330      1.55
095 1983 331      1.62
095 1983 332      1.39
095 1983 333      0.57
095 1983 334      4.65
095 1983 335      2.36
095 1983 336      4.14
095 1983 337      6.39
095 1983 338      1.69
095 1983 339    -16.29
095 1983 340    -10.65
095 1983 341      0.28
095 1983 342     -0.17
095 1983 343     -4.43
095 1983 344     -2.12
095 1983 345      0.48
095 1983 346      2.67
095 1983 347     -0.09
095 1983 348      2.98
095 1983 349      3.70
095 1983 350      4.60
095 1983 351      3.44
095 1983 352      3.05
095 1983 353      1.30
095 1983 354     -0.15
095 1983 355     -0.95
095 1983 356      0.94
095 1983 357     -1.05
095 1983 358      2.35
095 1983 359      0.93
095 1983 360     -5.16
095 1983 361     -2.35
095 1983 362      0.57
095 1983 363     -0.33
095 1983 364     -1.53
095 1983 365     -1.58
095 1984   1     -0.33
095 1984   2      0.57
095 1984   3     -0.48
095 1984   4    -13.10
095 1984   5    -11.81
095 1984   6     -6.44
095 1984   7     -2.14
095 1984   8     -1.51
095 1984   9     -4.00
095 1984  10     -1.83
095 1984  11     -4.78
095 1984  12     -9.64
095 1984  13     -8.01
095 1984  14     -1.47
095 1984  15      0.17
095 1984  16     -2.77
095 1984  17     -6.78
095 1984  18     -5.41
095 1984  19      3.26
095 1984  20     -2.48
095 1984  21     -6.87
095 1984  22     -4.10
095 1984  23      0.80
095 1984  24     -2.35
095 1984  25      1.72
095 1984  26      1.84
095 1984  27     -0.51
095 1984  28    -17.16
095 1984  29    -18.89
095 1984  30    -15.17
095 1984  31     -9.21
095 1984  32     -7.16
095 1984  33     -3.50
095 1984  34     -0.43
095 1984  35     -7.13
095 1984  36     -7.11
095 1984  37     -5.69
095 1984  38     -4.13
095 1984  39     -4.66
095 1984  40     -4.25
095 1984  41     -6.12
095 1984  42     -5.68
095 1984  43     -8.28
095 1984  44     -8.56
095 1984  45     -6.43
095 1984  46     -4.80
095 1984  47      0.15
095 1984  48      0.41
095 1984  49     -4.85
095 1984  50     -7.52
095 1984  51     -6.84
095 1984  52     -7.17
095 1984  53     -3.73
095 1984  54      1.46
095 1984  55      1.11
095 1984  56      2.36
095 1984  57      1.88
095 1984  58      2.66
095 1984  59      4.38
095 1984  60      3.17
095 1984  61      2.93
095 1984  62      2.46
095 1984  63      2.02
095 1984  64      6.34
095 1984  65      7.65
095 1984  66      4.50
095 1984  67      2.16
095 1984  68      5.02
095 1984  69      3.16
095 1984  70      4.37
095 1984  71      2.66
095 1984  72      1.86
095 1984  73      2.49
095 1984  74      4.25
095 1984  75      5.10
095 1984  76      5.74
095 1984  77      4.80
095 1984  78      4.68
095 1984  79      7.02
095 1984  80     10.31
095 1984  81      6.53
095 1984  82      4.53
095 1984  83      3.55
095 1984  84      6.88
095 1984  85     10.93
095 1984  86      9.76
095 1984  87      6.45
095 1984  88      4.26
095 1984  89      5.71
095 1984  90      4.70
095 1984  91      4.78
095 1984  92      7.54
095 1984  93      6.38
095 1984  94      6.67
095 1984  95      8.16
095 1984  96      9.48
095 1984  97      9.93
095 1984  98     11.04
095 1984  99     12.30
095 1984 100     10.18
095 1984 101      8.93
095 1984 102      7.87
095 1984 103      8.99
095 1984 104     12.55
095 1984 105     14.14
095 1984 106     12.10
095 1984 107     15.10
095 1984 108      8.87
095 1984 109      9.48
095 1984 110      9.82
095 1984 111     11.38
095 1984 112     11.18
095 1984 113     10.49
095 1984 114      8.65
095 1984 115      8.71
095 1984 116      8.98
095 1984 117     11.04
095 1984 118     13.09
095 1984 119     13.56
095 1984 120     15.25
095 1984 121     14.44
095 1984 122     16.44
095 1984 123     14.17
095 1984 124     13.68
095 1984 125      6.78
095 1984 126     11.94
095 1984 127     12.17
095 1984 128     13.59
095 1984 129     16.38
095 1984 130     17.20
095 1984 131     15.07
095 1984 132     16.61
095 1984 133     18.00
095 1984 134     14.13
095 1984 135     15.63
095 1984 136     15.63
095 1984 137     12.59
095 1984 138     14.95
095 1984 139     12.41
095 1984 140      7.76
095 1984 141      8.36
095 1984 142     12.49
095 1984 143     14.44
095 1984 144     16.42
095 1984 145     18.09
095 1984 146     17.02
095 1984 147     17.49
095 1984 148     18.88
095 1984 149     16.29
095 1984 150     14.12
095 1984 151     15.16
095 1984 152     16.88
095 1984 153     17.42
095 1984 154     16.62
095 1984 155     16.60
095 1984 156     18.31
095 1984 157     20.81
095 1984 158     20.06
095 1984 159     17.44
095 1984 160     17.96
095 1984 161     18.68
095 1984 162     16.56
095 1984 163     18.27
095 1984 164     19.70
095 1984 165     21.24
095 1984 166     23.66
095 1984 167     22.67
095 1984 168     21.18
095 1984 169     20.46
095 1984 170     20.11
095 1984 171     22.07
095 1984 172     24.63
095 1984 173     21.29
095 1984 174     21.11
095 1984 175     22.13
095 1984 176     21.78
095 1984 177     21.76
095 1984 178     17.36
095 1984 179     18.12
095 1984 180     17.24
095 1984 181     19.49
095 1984 182     20.94
095 1984 183     22.44
095 1984 184     21.38
095 1984 185     23.20
095 1984 186     22.11
095 1984 187     21.29
095 1984 188     20.70
095 1984 189     20.92
095 1984 190     21.69
095 1984 191     20.67
095 1984 192     21.53
095 1984 193     24.33
095 1984 194     20.98
095 1984 195     19.03
095 1984 196     18.18
095 1984 197     19.60
095 1984 198     21.45
095 1984 199     23.66
095 1984 200     24.53
095 1984 201     23.01
095 1984 202     24.68
095 1984 203     23.57
095 1984 204     25.43
095 1984 205     25.07
095 1984 206     24.02
095 1984 207     23.93
095 1984 208     24.39
095 1984 209     24.67
095 1984 210     25.49
095 1984 211     25.56
095 1984 212     24.88
095 1984 213     25.47
095 1984 214     24.54
095 1984 215     24.17
095 1984 216     23.10
095 1984 217     23.52
095 1984 218     21.71
095 1984 219     21.32
095 1984 220     21.83
095 1984 221     22.90
095 1984 222     20.46
095 1984 223     22.00
095 1984 224     23.36
095 1984 225     24.28
095 1984 226     25.64
095 1984 227     22.35
095 1984 228     23.13
095 1984 229     22.52
095 1984 230     24.64
095 1984 231     24.20
095 1984 232     23.08
095 1984 233     25.46
095 1984 234     24.62
095 1984 235     23.20
095 1984 236     23.18
095 1984 237     22.36
095 1984 238     23.65
095 1984 239     22.20
095 1984 240     21.84
095 1984 241     22.23
095 1984 242     23.95
095 1984 243     24.87
095 1984 244     23.00
095 1984 245     24.42
095 1984 246     22.59
095 1984 247     20.77
095 1984 248     22.23
095 1984 249     23.50
095 1984 250     20.99
095 1984 251     23.05
095 1984 252     21.73
095 1984 253     23.07
095 1984 254     22.39
095 1984 255     19.31
095 1984 256     19.25
095 1984 257     19.26
095 1984 258     20.05
095 1984 259     21.09
095 1984 260     19.77
095 1984 261     18.00
095 1984 262     17.07
095 1984 263     14.77
095 1984 264     16.37
095 1984 265     18.56
095 1984 266     18.36
095 1984 267     17.34
095 1984 268     16.44
095 1984 269     16.33
095 1984 270     16.85
095 1984 271     16.98
095 1984 272     18.42
095 1984 273     18.61
095 1984 274     16.42
095 1984 275     15.97
095 1984 276     13.03
095 1984 277      9.23
095 1984 278     10.92
095 1984 279     15.25
095 1984 280     14.57
095 1984 281     11.19
095 1984 282      5.24
095 1984 283     14.83
095 1984 284     15.84
095 1984 285     16.56
095 1984 286     17.23
095 1984 287     18.84
095 1984 288     15.49
095 1984 289     13.61
095 1984 290     11.09
095 1984 291     12.82
095 1984 292     13.30
095 1984 293      8.55
095 1984 294      6.19
095 1984 295      7.72
095 1984 296      7.89
095 1984 297      7.56
095 1984 298      9.49
095 1984 299      9.01
095 1984 300      3.66
095 1984 301      0.45
095 1984 302      3.51
095 1984 303      5.81
095 1984 304      9.81
095 1984 305      8.99
095 1984 306      8.01
095 1984 307      8.38
095 1984 308     10.79
095 1984 309     11.89
095 1984 310     11.96
095 1984 311     11.39
095 1984 312     13.61
095 1984 313      9.19
095 1984 314      8.23
095 1984 315      6.94
095 1984 316      6.87
095 1984 317      6.17
095 1984 318      2.43
095 1984 319     -0.76
095 1984 320      7.08
095 1984 321      4.95
095 1984 322     -2.97
095 1984 323     -4.70
095 1984 324     -0.39
095 1984 325     -0.42
095 1984 326      6.69
095 1984 327      1.41
095 1984 328     -3.14
095 1984 329     -6.66
095 1984 330     -9.55
095 1984 331     -4.60
095 1984 332      0.40
095 1984 333      2.50
095 1984 334      5.19
095 1984 335      1.95
095 1984 336    -11.49
095 1984 337    -13.15
095 1984 338     -8.12
095 1984 339      0.36
095 1984 340     -1.89
095 1984 341     -4.10
095 1984 342     -0.82
095 1984 343     -1.20
095 1984 344     -6.28
095 1984 345     -0.55
095 1984 346      4.01
095 1984 347      1.86
095 1984 348     -8.49
095 1984 349      0.12
095 1984 350     -1.09
095 1984 351      2.78
095 1984 352     -1.47
095 1984 353     -8.64
095 1984 354     -2.40
095 1984 355    -11.02
095 1984 356     -7.73
095 1984 357     -0.58
095 1984 358     -4.96
095 1984 359     -3.33
095 1984 360     -5.52
095 1984 361      1.14
095 1984 362     -5.74
095 1984 363    -15.26
095 1984 364    -14.62
095 1984 365    -11.91
095 1985   1    -10.71
095 1985   2    -10.78
095 1985   3     -8.65
095 1985   4     -8.73
095 1985   5     -8.23
095 1985   6     -0.97
095 1985   7     -2.19
095 1985   8     -9.39
095 1985   9     -2.24
095 1985  10     -1.75
095 1985  11    -10.18
095 1985  12     -4.75
095 1985  13     -3.28
095 1985  14     -4.86
095 1985  15     -8.76
095 1985  16     -5.96
095 1985  17     -0.96
095 1985  18      1.92
095 1985  19      2.14
095 1985  20      2.45
095 1985  21     -2.54
095 1985  22     -3.94
095 1985  23     -4.15
095 1985  24     -5.18
095 1985  25    -11.62
095 1985  26    -14.18
095 1985  27    -15.68
095 1985  28    -15.82
095 1985  29    -11.04
095 1985  30     -6.50
095 1985  31     -6.72
095 1985  32     -2.08
095 1985  33     -2.25
095 1985  34      0.34
095 1985  35     -4.84
095 1985  36     -5.14
095 1985  37     -0.18
095 1985  38      4.01
095 1985  39      1.19
095 1985  40     -3.60
095 1985  41     -7.26
095 1985  42     -9.10
095 1985  43    -15.51
095 1985  44    -16.58
095 1985  45    -10.50
095 1985  46     -4.90
095 1985  47     -1.23
095 1985  48     -1.43
095 1985  49     -0.54
095 1985  50     -0.76
095 1985  51      0.89
095 1985  52      3.30
095 1985  53      1.45
095 1985  54     -3.25
095 1985  55      0.01
095 1985  56      3.07
095 1985  57      4.42
095 1985  58     -4.66
095 1985  59     -7.48
095 1985  60     -7.19
095 1985  61     -8.21
095 1985  62    -10.99
095 1985  63     -9.73
095 1985  64     -8.68
095 1985  65     -6.49
095 1985  66     -0.12
095 1985  67      0.26
095 1985  68     -1.14
095 1985  69      5.83
095 1985  70      8.89
095 1985  71      9.15
095 1985  72      8.16
095 1985  73      0.85
095 1985  74     -4.03
095 1985  75     -4.42
095 1985  76     -0.79
095 1985  77      0.62
095 1985  78     -0.26
095 1985  79      3.66
095 1985  80      1.73
095 1985  81      0.28
095 1985  82      2.53
095 1985  83      2.85
095 1985  84      4.16
095 1985  85      6.82
095 1985  86      9.00
095 1985  87      6.89
095 1985  88      3.98
095 1985  89      6.03
095 1985  90      3.11
095 1985  91      4.00
095 1985  92      3.43
095 1985  93      5.02
095 1985  94      5.39
095 1985  95      8.54
095 1985  96      9.99
095 1985  97      8.63
095 1985  98      8.40
095 1985  99      8.79
095 1985 100      6.73
095 1985 101      8.34
095 1985 102     10.25
095 1985 103      7.61
095 1985 104      7.26
095 1985 105      4.84
095 1985 106      8.05
095 1985 107     12.08
095 1985 108     16.27
095 1985 109     13.39
095 1985 110     14.95
095 1985 111      9.20
095 1985 112     11.39
095 1985 113     12.29
095 1985 114     11.22
095 1985 115      9.47
095 1985 116     12.09
095 1985 117     13.36
095 1985 118     15.86
095 1985 119     14.75
095 1985 120     15.43
095 1985 121     12.85
095 1985 122     15.00
095 1985 123     13.54
095 1985 124     15.63
095 1985 125     17.31
095 1985 126     15.11
095 1985 127      9.90
095 1985 128     12.53
095 1985 129     14.10
095 1985 130     16.68
095 1985 131     13.17
095 1985 132     12.29
095 1985 133     14.18
095 1985 134     17.36
095 1985 135     15.11
095 1985 136     14.20
095 1985 137     11.91
095 1985 138      9.81
095 1985 139     13.27
095 1985 140     12.64
095 1985 141     16.42
095 1985 142     16.11
095 1985 143     16.88
095 1985 144     16.95
095 1985 145     16.51
095 1985 146     17.69
095 1985 147     14.82
095 1985 148     15.28
095 1985 149     13.34
095 1985 150     14.69
095 1985 151     12.37
095 1985 152     15.89
095 1985 153     17.31
095 1985 154     17.38
095 1985 155     19.89
095 1985 156     17.93
095 1985 157     19.47
095 1985 158     21.57
095 1985 159     22.23
095 1985 160     22.93
095 1985 161     21.68
095 1985 162     22.23
095 1985 163     20.05
095 1985 164     19.76
095 1985 165     22.13
095 1985 166     22.05
095 1985 167     23.33
095 1985 168     18.51
095 1985 169     14.47
095 1985 170     16.95
095 1985 171     17.39
095 1985 172     19.11
095 1985 173     19.60
095 1985 174     20.00
095 1985 175     20.74
095 1985 176     22.33
095 1985 177     20.88
095 1985 178     20.01
095 1985 179     22.23
095 1985 180     23.45
095 1985 181     23.90
095 1985 182     23.00
095 1985 183     24.85
095 1985 184     21.38
095 1985 185     24.08
095 1985 186     23.45
095 1985 187     20.32
095 1985 188     22.47
095 1985 189     20.91
095 1985 190     20.85
095 1985 191     23.72
095 1985 192     22.03
095 1985 193     21.49
095 1985 194     22.92
095 1985 195     21.68
095 1985 196     17.35
095 1985 197     16.41
095 1985 198     17.20
095 1985 199     19.82
095 1985 200     19.42
095 1985 201     20.56
095 1985 202     23.06
095 1985 203     24.41
095 1985 204     25.29
095 1985 205     25.09
095 1985 206     24.37
095 1985 207     24.00
095 1985 208     24.34
095 1985 209     25.16
095 1985 210     24.79
095 1985 211     26.32
095 1985 212     24.74
095 1985 213     24.14
095 1985 214     24.31
095 1985 215     26.39
095 1985 216     22.84
095 1985 217     22.23
095 1985 218     22.92
095 1985 219     22.66
095 1985 220     23.52
095 1985 221     22.05
095 1985 222     23.05
095 1985 223     23.87
095 1985 224     23.91
095 1985 225     23.65
095 1985 226     23.32
095 1985 227     24.07
095 1985 228     23.78
095 1985 229     23.89
095 1985 230     24.93
095 1985 231     21.11
095 1985 232     22.54
095 1985 233     20.22
095 1985 234     22.03
095 1985 235     21.81
095 1985 236     21.38
095 1985 237     21.76
095 1985 238     21.23
095 1985 239     22.16
095 1985 240     21.00
095 1985 241     22.29
095 1985 242     22.46
095 1985 243     22.13
095 1985 244     21.44
095 1985 245     22.69
095 1985 246     22.78
095 1985 247     23.35
095 1985 248     22.78
095 1985 249     23.32
095 1985 250     22.00
095 1985 251     21.30
095 1985 252     19.69
095 1985 253     21.27
095 1985 254     18.72
095 1985 255     18.10
095 1985 256     17.40
095 1985 257     16.87
095 1985 258     12.25
095 1985 259     15.49
095 1985 260     17.55
095 1985 261     16.39
095 1985 262     13.24
095 1985 263     13.64
095 1985 264     14.53
095 1985 265     15.26
095 1985 266     16.76
095 1985 267     15.91
095 1985 268     14.33
095 1985 269     15.41
095 1985 270     14.92
095 1985 271     12.95
095 1985 272     14.61
095 1985 273     17.04
095 1985 274     17.10
095 1985 275     15.21
095 1985 276      9.76
095 1985 277      9.26
095 1985 278     10.41
095 1985 279     12.26
095 1985 280     13.41
095 1985 281     12.99
095 1985 282     12.84
095 1985 283     13.40
095 1985 284     15.51
095 1985 285     13.88
095 1985 286     10.46
095 1985 287      7.98
095 1985 288      9.96
095 1985 289     13.66
095 1985 290     13.72
095 1985 291     12.82
095 1985 292     10.86
095 1985 293     12.03
095 1985 294     13.69
095 1985 295     13.59
095 1985 296      5.91
095 1985 297      6.41
095 1985 298      8.41
095 1985 299     11.05
095 1985 300      9.55
095 1985 301      0.66
095 1985 302      2.33
095 1985 303      6.60
095 1985 304     10.01
095 1985 305      0.23
095 1985 306     -0.81
095 1985 307      8.70
095 1985 308      8.07
095 1985 309      3.26
095 1985 310      2.07
095 1985 311      2.91
095 1985 312      5.39
095 1985 313      6.87
095 1985 314     11.54
095 1985 315     11.33
095 1985 316     10.84
095 1985 317     13.09
095 1985 318     12.28
095 1985 319      8.26
095 1985 320      7.10
095 1985 321     12.02
095 1985 322      6.81
095 1985 323      7.42
095 1985 324      2.68
095 1985 325     -0.78
095 1985 326      0.96
095 1985 327      2.79
095 1985 328      5.62
095 1985 329      6.84
095 1985 330      4.85
095 1985 331      6.11
095 1985 332      7.90
095 1985 333      5.13
095 1985 334      3.10
095 1985 335     -1.85
095 1985 336     -0.46
095 1985 337      0.86
095 1985 338     -6.17
095 1985 339     -4.38
095 1985 340     -1.99
095 1985 341      1.24
095 1985 342      4.10
095 1985 343      1.41
095 1985 344      4.83
095 1985 345      1.62
095 1985 346      1.22
095 1985 347      2.37
095 1985 348     -1.31
095 1985 349     -2.42
095 1985 350      0.60
095 1985 351     -0.20
095 1985 352     -1.64
095 1985 353     -0.93
095 1985 354     -5.30
095 1985 355     -8.67
095 1985 356     -1.08
095 1985 357     -4.88
095 1985 358      2.25
095 1985 359      3.26
095 1985 360     -0.81
095 1985 361     -4.18
095 1985 362     -4.36
095 1985 363     -6.41
095 1985 364     -8.40
095 1985 365     -8.40
095 1986   1     -8.64
095 1986   2     -6.87
095 1986   3     -8.87
095 1986   4    -11.57
095 1986   5     -6.96
095 1986   6      2.62
095 1986   7     -9.82
095 1986   8    -11.75
095 1986   9    -10.27
095 1986  10     -8.58
095 1986  11     -9.21
095 1986  12     -9.33
095 1986  13     -9.88
095 1986  14    -11.12
095 1986  15     -6.60
095 1986  16     -2.34
095 1986  17     -4.10
095 1986  18     -1.98
095 1986  19     -3.00
095 1986  20     -1.16
095 1986  21     -2.54
095 1986  22     -0.14
095 1986  23      1.30
095 1986  24      0.59
095 1986  25     -4.02
095 1986  26     -6.36
095 1986  27     -7.79
095 1986  28     -7.23
095 1986  29     -4.10
095 1986  30     -8.75
095 1986  31    -12.87
095 1986  32     -6.86
095 1986  33     -5.03
095 1986  34     -1.40
095 1986  35      2.52
095 1986  36      3.84
095 1986  37      2.18
095 1986  38     -0.69
095 1986  39     -6.35
095 1986  40      1.62
095 1986  41     -3.58
095 1986  42     -2.84
095 1986  43     -0.41
095 1986  44     -1.49
095 1986  45     -5.85
095 1986  46      2.61
095 1986  47      2.97
095 1986  48      5.56
095 1986  49      0.16
095 1986  50      3.16
095 1986  51      4.42
095 1986  52      4.00
095 1986  53     -3.25
095 1986  54      1.38
095 1986  55     -3.31
095 1986  56     -0.53
095 1986  57    -11.53
095 1986  58     -8.04
095 1986  59     -3.65
095 1986  60      1.26
095 1986  61     -4.88
095 1986  62     -2.66
095 1986  63      0.53
095 1986  64     -4.04
095 1986  65     -2.84
095 1986  66     -0.98
095 1986  67      2.29
095 1986  68      2.90
095 1986  69      7.08
095 1986  70      6.47
095 1986  71      3.10
095 1986  72      0.68
095 1986  73      4.66
095 1986  74      7.24
095 1986  75      5.45
095 1986  76      3.94
095 1986  77      6.83
095 1986  78      3.09
095 1986  79      3.35
095 1986  80      5.26
095 1986  81      6.16
095 1986  82      8.26
095 1986  83      6.35
095 1986  84      9.54
095 1986  85     12.46
095 1986  86      6.56
095 1986  87     11.83
095 1986  88      7.25
095 1986  89      4.23
095 1986  90      3.03
095 1986  91      6.06
095 1986  92      5.96
095 1986  93      5.65
095 1986  94      4.99
095 1986  95      5.25
095 1986  96      7.02
095 1986  97      5.90
095 1986  98      9.95
095 1986  99     14.55
095 1986 100     13.75
095 1986 101      9.57
095 1986 102      3.58
095 1986 103      8.43
095 1986 104      7.24
095 1986 105     13.26
095 1986 106      9.42
095 1986 107      6.47
095 1986 108     12.75
095 1986 109      9.05
095 1986 110      9.90
095 1986 111     10.39
095 1986 112     13.93
095 1986 113     19.66
095 1986 114     16.97
095 1986 115      6.32
095 1986 116      6.77
095 1986 117     12.58
095 1986 118     14.63
095 1986 119     14.53
095 1986 120     16.80
095 1986 121      8.73
095 1986 122     11.21
095 1986 123     11.47
095 1986 124     15.13
095 1986 125     15.98
095 1986 126     16.84
095 1986 127     17.31
095 1986 128     13.80
095 1986 129     10.55
095 1986 130     15.99
095 1986 131     15.10
095 1986 132     15.23
095 1986 133     15.87
095 1986 134     16.31
095 1986 135     17.59
095 1986 136     19.10
095 1986 137     17.93
095 1986 138     16.19
095 1986 139     15.90
095 1986 140     13.88
095 1986 141     13.72
095 1986 142     17.28
095 1986 143     17.32
095 1986 144     13.77
095 1986 145     14.60
095 1986 146     13.98
095 1986 147     16.59
095 1986 148     14.92
095 1986 149     12.45
095 1986 150     15.33
095 1986 151     18.15
095 1986 152     18.05
095 1986 153     17.45
095 1986 154     17.76
095 1986 155     18.91
095 1986 156     18.05
095 1986 157     19.84
095 1986 158     19.20
095 1986 159     17.15
095 1986 160     17.55
095 1986 161     17.63
095 1986 162     18.78
095 1986 163     21.11
095 1986 164     21.07
095 1986 165     22.80
095 1986 166     22.71
095 1986 167     20.76
095 1986 168     21.83
095 1986 169     21.30
095 1986 170     21.54
095 1986 171     20.39
095 1986 172     23.64
095 1986 173     22.87
095 1986 174     24.17
095 1986 175     24.44
095 1986 176     23.82
095 1986 177     21.96
095 1986 178     18.46
095 1986 179     20.65
095 1986 180     20.33
095 1986 181     20.11
095 1986 182     19.19
095 1986 183     20.54
095 1986 184     21.47
095 1986 185     23.06
095 1986 186     21.45
095 1986 187     21.41
095 1986 188     21.42
095 1986 189     20.43
095 1986 190     22.82
095 1986 191     23.64
095 1986 192     20.58
095 1986 193     22.98
095 1986 194     22.19
095 1986 195     22.35
095 1986 196     22.38
095 1986 197     22.74
095 1986 198     22.18
095 1986 199     24.20
095 1986 200     22.87
095 1986 201     24.96
095 1986 202     24.83
095 1986 203     25.41
095 1986 204     23.24
095 1986 205     23.75
095 1986 206     21.45
095 1986 207     23.24
095 1986 208     22.96
095 1986 209     23.95
095 1986 210     24.18
095 1986 211     25.04
095 1986 212     24.90
095 1986 213     24.49
095 1986 214     24.40
095 1986 215     23.35
095 1986 216     23.92
095 1986 217     23.73
095 1986 218     25.33
095 1986 219     23.70
095 1986 220     24.00
095 1986 221     25.26
095 1986 222     25.99
095 1986 223     25.04
095 1986 224     24.46
095 1986 225     23.23
095 1986 226     24.77
095 1986 227     24.56
095 1986 228     25.80
095 1986 229     24.57
095 1986 230     25.80
095 1986 231     22.46
095 1986 232     23.71
095 1986 233     24.97
095 1986 234     23.64
095 1986 235     23.07
095 1986 236     22.01
095 1986 237     24.14
095 1986 238     22.98
095 1986 239     23.95
095 1986 240     23.15
095 1986 241     24.02
095 1986 242     24.33
095 1986 243     22.24
095 1986 244     22.12
095 1986 245     22.32
095 1986 246     22.18
095 1986 247     20.61
095 1986 248     20.78
095 1986 249     19.73
095 1986 250     21.29
095 1986 251     22.20
095 1986 252     20.15
095 1986 253     18.50
095 1986 254     16.88
095 1986 255     19.44
095 1986 256     16.96
095 1986 257     17.49
095 1986 258     19.00
095 1986 259     15.61
095 1986 260     17.07
095 1986 261     18.39
095 1986 262     19.33
095 1986 263     19.64
095 1986 264     18.62
095 1986 265     17.00
095 1986 266     14.01
095 1986 267     11.61
095 1986 268     16.78
095 1986 269     14.55
095 1986 270     15.17
095 1986 271     16.92
095 1986 272     17.70
095 1986 273     17.91
095 1986 274     17.01
095 1986 275     16.77
095 1986 276     17.65
095 1986 277     17.02
095 1986 278     13.25
095 1986 279     10.34
095 1986 280      5.70
095 1986 281      7.39
095 1986 282      8.46
095 1986 283     10.55
095 1986 284      9.88
095 1986 285     14.03
095 1986 286     13.52
095 1986 287     13.36
095 1986 288     14.38
095 1986 289     14.92
095 1986 290     11.66
095 1986 291     12.38
095 1986 292      8.76
095 1986 293      5.11
095 1986 294      7.95
095 1986 295     11.43
095 1986 296      5.43
095 1986 297      4.31
095 1986 298      7.17
095 1986 299     10.38
095 1986 300     10.72
095 1986 301     11.58
095 1986 302      9.66
095 1986 303     11.35
095 1986 304     11.93
095 1986 305     12.82
095 1986 306     10.16
095 1986 307     10.15
095 1986 308      8.53
095 1986 309      6.01
095 1986 310      9.59
095 1986 311      6.48
095 1986 312      8.71
095 1986 313      9.46
095 1986 314     15.14
095 1986 315      7.13
095 1986 316      6.30
095 1986 317      7.81
095 1986 318      6.86
095 1986 319      2.89
095 1986 320      4.37
095 1986 321     10.42
095 1986 322     11.05
095 1986 323     13.82
095 1986 324     16.74
095 1986 325     10.19
095 1986 326     -1.40
095 1986 327     -1.46
095 1986 328     -1.08
095 1986 329     -3.58
095 1986 330     -2.12
095 1986 331      1.48
095 1986 332      0.46
095 1986 333     -3.16
095 1986 334     -5.88
095 1986 335     -5.92
095 1986 336     -1.97
095 1986 337      0.40
095 1986 338      0.74
095 1986 339      2.91
095 1986 340      3.48
095 1986 341      2.91
095 1986 342     -2.97
095 1986 343     -0.99
095 1986 344     -3.16
095 1986 345     -6.52
095 1986 346     -3.74
095 1986 347     -4.91
095 1986 348     -2.31
095 1986 349      4.06
095 1986 350      5.42
095 1986 351     -8.27
095 1986 352     -7.55
095 1986 353      1.50
095 1986 354      5.08
095 1986 355      1.53
095 1986 356      1.92
095 1986 357      4.68
095 1986 358      5.31
095 1986 359      5.55
095 1986 360     -4.32
095 1986 361      3.33
095 1986 362     -6.76
095 1986 363    -16.75
095 1986 364     -8.29
095 1986 365     -1.60
095 1987   1     -2.41
095 1987   2      1.98
095 1987   3      7.27
095 1987   4     -6.13
095 1987   5    -15.48
095 1987   6    -15.20
095 1987   7    -14.96
095 1987   8    -14.85
095 1987   9     -8.84
095 1987  10     -2.27
095 1987  11    -15.61
095 1987  12    -14.64
095 1987  13    -11.71
095 1987  14    -10.92
095 1987  15     -4.96
095 1987  16    -11.35
095 1987  17     -8.46
095 1987  18     -0.62
095 1987  19     -9.10
095 1987  20    -13.66
095 1987  21    -13.96
095 1987  22     -4.77
095 1987  23     -3.77
095 1987  24     -9.47
095 1987  25     -4.70
095 1987  26    -10.50
095 1987  27    -13.75
095 1987  28    -10.51
095 1987  29     -8.53
095 1987  30     -2.60
095 1987  31     -3.26
095 1987  32     -8.70
095 1987  33     -5.50
095 1987  34     -9.51
095 1987  35    -14.89
095 1987  36    -20.54
095 1987  37    -12.52
095 1987  38     -5.81
095 1987  39      4.18
095 1987  40     -1.93
095 1987  41    -12.79
095 1987  42     -9.98
095 1987  43    -11.89
095 1987  44    -12.57
095 1987  45     -9.19
095 1987  46     -5.41
095 1987  47     -5.64
095 1987  48     -0.27
095 1987  49     -0.23
095 1987  50     -0.61
095 1987  51      2.30
095 1987  52     -7.04
095 1987  53     -0.99
095 1987  54      2.06
095 1987  55      4.43
095 1987  56      3.62
095 1987  57      1.82
095 1987  58      1.72
095 1987  59      2.80
095 1987  60      5.08
095 1987  61      6.38
095 1987  62      0.62
095 1987  63      3.73
095 1987  64      5.52
095 1987  65      0.09
095 1987  66      5.31
095 1987  67      2.69
095 1987  68      5.01
095 1987  69      7.28
095 1987  70      8.74
095 1987  71      7.10
095 1987  72      7.12
095 1987  73     -1.20
095 1987  74     -3.20
095 1987  75     -4.63
095 1987  76      0.22
095 1987  77      2.70
095 1987  78      3.70
095 1987  79      4.89
095 1987  80      5.11
095 1987  81      6.41
095 1987  82      7.10
095 1987  83      6.03
095 1987  84      7.92
095 1987  85      9.99
095 1987  86      8.00
095 1987  87      7.42
095 1987  88      6.35
095 1987  89     12.78
095 1987  90      9.51
095 1987  91      7.96
095 1987  92      4.50
095 1987  93      1.72
095 1987  94      9.15
095 1987  95     11.72
095 1987  96     10.72
095 1987  97     11.30
095 1987  98     16.88
095 1987  99     16.02
095 1987 100     11.80
095 1987 101      8.79
095 1987 102      9.31
095 1987 103      7.62
095 1987 104     10.33
095 1987 105      8.23
095 1987 106      7.67
095 1987 107      8.27
095 1987 108     10.78
095 1987 109     10.03
095 1987 110     13.55
095 1987 111     10.63
095 1987 112      9.92
095 1987 113     12.44
095 1987 114     16.16
095 1987 115      8.93
095 1987 116     12.48
095 1987 117     13.84
095 1987 118     12.33
095 1987 119      9.74
095 1987 120     13.02
095 1987 121     13.10
095 1987 122     12.94
095 1987 123     14.63
095 1987 124     19.05
095 1987 125     14.00
095 1987 126     14.95
095 1987 127     17.92
095 1987 128     18.80
095 1987 129     16.03
095 1987 130     10.62
095 1987 131      9.44
095 1987 132      9.08
095 1987 133     10.19
095 1987 134     12.85
095 1987 135     10.60
095 1987 136     11.79
095 1987 137     13.38
095 1987 138     14.87
095 1987 139     16.09
095 1987 140     16.01
095 1987 141     15.88
095 1987 142     14.42
095 1987 143     16.04
095 1987 144     15.45
095 1987 145     13.98
095 1987 146     15.42
095 1987 147     17.69
095 1987 148     15.08
095 1987 149     17.76
095 1987 150     19.09
095 1987 151     15.09
095 1987 152     17.10
095 1987 153     15.95
095 1987 154     18.75
095 1987 155     17.47
095 1987 156     16.42
095 1987 157     19.41
095 1987 158     16.30
095 1987 159     19.55
095 1987 160     20.97
095 1987 161     19.59
095 1987 162     19.40
095 1987 163     20.77
095 1987 164     22.61
095 1987 165     23.52
095 1987 166     23.60
095 1987 167     23.12
095 1987 168     19.79
095 1987 169     19.38
095 1987 170     18.87
095 1987 171     18.52
095 1987 172     22.80
095 1987 173     21.27
095 1987 174     20.87
095 1987 175     22.23
095 1987 176     23.96
095 1987 177     23.30
095 1987 178     21.82
095 1987 179     22.42
095 1987 180     22.53
095 1987 181     22.44
095 1987 182     23.83
095 1987 183     23.58
095 1987 184     23.25
095 1987 185     22.83
095 1987 186     23.27
095 1987 187     23.04
095 1987 188     21.94
095 1987 189     20.91
095 1987 190     22.13
095 1987 191     23.20
095 1987 192     22.20
095 1987 193     23.56
095 1987 194     21.89
095 1987 195     23.31
095 1987 196     23.08
095 1987 197     23.94
095 1987 198     22.42
095 1987 199     23.67
095 1987 200     24.16
095 1987 201     25.27
095 1987 202     24.59
095 1987 203     25.30
095 1987 204     25.95
095 1987 205     25.11
095 1987 206     25.08
095 1987 207     25.33
095 1987 208     24.31
095 1987 209     25.44
095 1987 210     24.57
095 1987 211     24.00
095 1987 212     24.31
095 1987 213     24.63
095 1987 214     24.71
095 1987 215     24.98
095 1987 216     25.14
095 1987 217     22.83
095 1987 218     25.06
095 1987 219     23.13
095 1987 220     23.94
095 1987 221     26.43
095 1987 222     24.57
095 1987 223     22.95
095 1987 224     23.26
095 1987 225     24.82
095 1987 226     24.89
095 1987 227     23.53
095 1987 228     26.48
095 1987 229     23.05
095 1987 230     24.28
095 1987 231     22.24
095 1987 232     24.18
095 1987 233     24.26
095 1987 234     24.48
095 1987 235     23.86
095 1987 236     23.80
095 1987 237     21.39
095 1987 238     20.23
095 1987 239     20.13
095 1987 240     20.87
095 1987 241     19.23
095 1987 242     23.99
095 1987 243     26.19
095 1987 244     25.02
095 1987 245     24.17
095 1987 246     24.62
095 1987 247     19.00
095 1987 248     17.59
095 1987 249     17.87
095 1987 250     19.32
095 1987 251     20.12
095 1987 252     21.00
095 1987 253     21.25
095 1987 254     20.47
095 1987 255     21.40
095 1987 256     15.88
095 1987 257     12.05
095 1987 258     13.16
095 1987 259     16.25
095 1987 260     19.80
095 1987 261     19.26
095 1987 262     17.88
095 1987 263     15.06
095 1987 264     13.29
095 1987 265     14.20
095 1987 266     16.81
095 1987 267     17.21
095 1987 268     18.54
095 1987 269     16.59
095 1987 270     14.70
095 1987 271     10.97
095 1987 272      9.82
095 1987 273     12.71
095 1987 274     13.06
095 1987 275     12.83
095 1987 276     14.70
095 1987 277     13.61
095 1987 278     13.85
095 1987 279     14.60
095 1987 280     16.13
095 1987 281     15.58
095 1987 282     10.87
095 1987 283     10.09
095 1987 284      6.85
095 1987 285      8.13
095 1987 286     13.72
095 1987 287     11.62
095 1987 288     11.07
095 1987 289     12.65
095 1987 290     11.86
095 1987 291     10.70
095 1987 292     10.83
095 1987 293     13.77
095 1987 294     12.75
095 1987 295     10.60
095 1987 296     10.80
095 1987 297      9.95
095 1987 298      8.40
095 1987 299      5.79
095 1987 300      6.13
095 1987 301      6.89
095 1987 302      6.24
095 1987 303      1.98
095 1987 304      6.32
095 1987 305      0.65
095 1987 306      0.20
095 1987 307      8.68
095 1987 308     11.36
095 1987 309     10.32
095 1987 310     11.94
095 1987 311     10.31
095 1987 312      5.93
095 1987 313      4.94
095 1987 314      6.71
095 1987 315      8.86
095 1987 316      8.11
095 1987 317      8.91
095 1987 318      8.83
095 1987 319      9.63
095 1987 320      5.14
095 1987 321      6.00
095 1987 322     -5.76
095 1987 323     -5.17
095 1987 324      2.02
095 1987 325     -0.05
095 1987 326     -1.76
095 1987 327      3.14
095 1987 328      9.03
095 1987 329      6.31
095 1987 330      3.11
095 1987 331      2.69
095 1987 332      6.25
095 1987 333      8.34
095 1987 334      7.90
095 1987 335      1.87
095 1987 336      5.71
095 1987 337      5.38
095 1987 338     -1.03
095 1987 339     -3.96
095 1987 340     -0.79
095 1987 341      0.97
095 1987 342     -1.68
095 1987 343     -0.99
095 1987 344      1.01
095 1987 345     -2.94
095 1987 346      2.28
095 1987 347      1.38
095 1987 348      2.86
095 1987 349      7.02
095 1987 350      3.41
095 1987 351      0.34
095 1987 352      5.84
095 1987 353      8.64
095 1987 354      3.67
095 1987 355     -2.71
095 1987 356      0.36
095 1987 357      0.26
095 1987 358     -7.65
095 1987 359     -6.82
095 1987 360     -9.43
095 1987 361    -10.85
095 1987 362     -9.06
095 1987 363    -10.12
095 1987 364     -8.19
095 1987 365     -5.90
095 1988   1     -5.28
095 1988   2     -4.92
095 1988   3     -4.48
095 1988   4     -9.77
095 1988   5    -14.27
095 1988   6     -6.40
095 1988   7     -1.90
095 1988   8     -2.12
095 1988   9      3.88
095 1988  10     -8.17
095 1988  11    -12.76
095 1988  12    -13.06
095 1988  13     -9.60
095 1988  14     -6.05
095 1988  15      1.40
095 1988  16      3.69
095 1988  17      4.42
095 1988  18      5.06
095 1988  19      2.95
095 1988  20     -0.85
095 1988  21     -1.41
095 1988  22    -11.03
095 1988  23    -13.78
095 1988  24    -19.36
095 1988  25    -13.72
095 1988  26     -7.87
095 1988  27     -0.83
095 1988  28     -5.41
095 1988  29     -2.75
095 1988  30     -2.45
095 1988  31     -1.46
095 1988  32     -3.09
095 1988  33      1.29
095 1988  34      2.10
095 1988  35      1.48
095 1988  36      1.68
095 1988  37     -1.20
095 1988  38     -3.54
095 1988  39     -2.06
095 1988  40     -3.81
095 1988  41      1.66
095 1988  42      4.47
095 1988  43      4.90
095 1988  44      5.70
095 1988  45      6.08
095 1988  46      4.43
095 1988  47      2.10
095 1988  48      4.01
095 1988  49      4.22
095 1988  50      3.26
095 1988  51      4.47
095 1988  52      2.82
095 1988  53      4.50
095 1988  54      3.80
095 1988  55      5.00
095 1988  56      4.61
095 1988  57      2.24
095 1988  58      2.59
095 1988  59      4.40
095 1988  60      3.19
095 1988  61      4.32
095 1988  62      6.05
095 1988  63      5.38
095 1988  64      3.50
095 1988  65      6.22
095 1988  66      3.15
095 1988  67      3.59
095 1988  68      1.40
095 1988  69      0.49
095 1988  70      0.72
095 1988  71      1.76
095 1988  72      6.21
095 1988  73      7.52
095 1988  74      9.27
095 1988  75      3.25
095 1988  76      2.66
095 1988  77      3.88
095 1988  78      3.56
095 1988  79      5.21
095 1988  80      5.68
095 1988  81      6.37
095 1988  82      5.39
095 1988  83      7.41
095 1988  84     10.33
095 1988  85     10.31
095 1988  86      7.32
095 1988  87      9.23
095 1988  88      7.60
095 1988  89      9.05
095 1988  90      9.35
095 1988  91     13.10
095 1988  92      9.11
095 1988  93      7.93
095 1988  94      7.37
095 1988  95      5.92
095 1988  96     11.48
095 1988  97      3.77
095 1988  98      6.15
095 1988  99     10.42
095 1988 100     10.88
095 1988 101     10.80
095 1988 102      9.06
095 1988 103      9.71
095 1988 104     10.65
095 1988 105     11.89
095 1988 106     10.69
095 1988 107     11.85
095 1988 108     13.27
095 1988 109     15.14
095 1988 110     19.38
095 1988 111     15.12
095 1988 112     13.17
095 1988 113      8.48
095 1988 114     13.49
095 1988 115     11.67
095 1988 116      6.48
095 1988 117      9.57
095 1988 118     10.10
095 1988 119     12.05
095 1988 120     13.57
095 1988 121     13.12
095 1988 122     15.58
095 1988 123     19.58
095 1988 124     16.19
095 1988 125     14.87
095 1988 126     18.65
095 1988 127     17.15
095 1988 128     10.68
095 1988 129     14.14
095 1988 130     16.46
095 1988 131     17.06
095 1988 132     17.66
095 1988 133     15.10
095 1988 134     13.50
095 1988 135     14.98
095 1988 136     15.33
095 1988 137     15.06
095 1988 138     15.74
095 1988 139     19.86
095 1988 140     17.67
095 1988 141     18.53
095 1988 142     19.61
095 1988 143     19.47
095 1988 144     19.65
095 1988 145     17.85
095 1988 146     17.45
095 1988 147     17.34
095 1988 148     17.40
095 1988 149     19.05
095 1988 150     17.02
095 1988 151     19.73
095 1988 152     19.63
095 1988 153     17.68
095 1988 154     16.49
095 1988 155     18.20
095 1988 156     18.62
095 1988 157     21.45
095 1988 158     23.90
095 1988 159     22.13
095 1988 160     17.16
095 1988 161     20.45
095 1988 162     20.65
095 1988 163     22.14
095 1988 164     23.09
095 1988 165     24.43
095 1988 166     24.03
095 1988 167     23.77
095 1988 168     22.07
095 1988 169     21.07
095 1988 170     22.67
095 1988 171     23.86
095 1988 172     23.20
095 1988 173     20.86
095 1988 174     21.60
095 1988 175     22.09
095 1988 176     19.86
095 1988 177     21.32
095 1988 178     20.88
095 1988 179     22.05
095 1988 180     21.91
095 1988 181     23.56
095 1988 182     22.11
095 1988 183     23.02
095 1988 184     23.21
095 1988 185     23.86
095 1988 186     24.04
095 1988 187     24.07
095 1988 188     23.58
095 1988 189     22.83
095 1988 190     19.79
095 1988 191     22.47
095 1988 192     20.93
095 1988 193     22.74
095 1988 194     22.04
095 1988 195     23.42
095 1988 196     20.51
095 1988 197     21.51
095 1988 198     21.18
095 1988 199     21.27
095 1988 200     22.38
095 1988 201     23.20
095 1988 202     24.31
095 1988 203     24.41
095 1988 204     23.71
095 1988 205     24.20
095 1988 206     24.13
095 1988 207     25.26
095 1988 208     22.77
095 1988 209     25.52
095 1988 210     25.33
095 1988 211     26.88
095 1988 212     26.31
095 1988 213     24.46
095 1988 214     23.59
095 1988 215     24.67
095 1988 216     25.28
095 1988 217     24.08
095 1988 218     24.69
095 1988 219     23.36
095 1988 220     23.06
095 1988 221     25.08
095 1988 222     24.17
095 1988 223     24.48
095 1988 224     23.98
095 1988 225     26.30
095 1988 226     25.16
095 1988 227     24.65
095 1988 228     25.48
095 1988 229     25.43
095 1988 230     26.38
095 1988 231     22.02
095 1988 232     24.03
095 1988 233     23.56
095 1988 234     22.15
095 1988 235     22.72
095 1988 236     22.46
095 1988 237     24.40
095 1988 238     25.09
095 1988 239     22.37
095 1988 240     21.62
095 1988 241     21.16
095 1988 242     24.30
095 1988 243     23.24
095 1988 244     24.36
095 1988 245     22.84
095 1988 246     22.48
095 1988 247     21.36
095 1988 248     21.30
095 1988 249     22.80
095 1988 250     20.14
095 1988 251     21.41
095 1988 252     20.50
095 1988 253     21.46
095 1988 254     19.48
095 1988 255     20.54
095 1988 256     21.17
095 1988 257     21.34
095 1988 258     19.30
095 1988 259     15.63
095 1988 260     17.33
095 1988 261     17.87
095 1988 262     15.64
095 1988 263     16.62
095 1988 264     15.03
095 1988 265     16.03
095 1988 266     16.51
095 1988 267     18.99
095 1988 268     20.84
095 1988 269     18.68
095 1988 270     21.26
095 1988 271     17.30
095 1988 272     15.83
095 1988 273     14.12
095 1988 274     14.75
095 1988 275     14.69
095 1988 276     17.11
095 1988 277     16.48
095 1988 278     16.19
095 1988 279     15.96
095 1988 280     14.73
095 1988 281     15.77
095 1988 282      8.39
095 1988 283      9.74
095 1988 284     10.59
095 1988 285     13.29
095 1988 286     14.40
095 1988 287     11.86
095 1988 288      5.55
095 1988 289      6.39
095 1988 290     10.14
095 1988 291     11.95
095 1988 292     11.16
095 1988 293     13.01
095 1988 294     14.32
095 1988 295     14.44
095 1988 296     11.99
095 1988 297      7.88
095 1988 298      7.05
095 1988 299      2.72
095 1988 300     -1.47
095 1988 301      0.02
095 1988 302      0.12
095 1988 303      2.34
095 1988 304      7.58
095 1988 305      7.28
095 1988 306      3.16
095 1988 307      6.61
095 1988 308      8.11
095 1988 309      9.28
095 1988 310      9.09
095 1988 311      7.16
095 1988 312      6.23
095 1988 313      5.71
095 1988 314      9.37
095 1988 315     10.74
095 1988 316     11.57
095 1988 317     12.63
095 1988 318      8.06
095 1988 319      7.26
095 1988 320      8.11
095 1988 321      2.84
095 1988 322      5.09
095 1988 323      0.97
095 1988 324     -1.29
095 1988 325      0.87
095 1988 326      4.91
095 1988 327      0.32
095 1988 328     -1.33
095 1988 329      2.34
095 1988 330     -0.79
095 1988 331      4.39
095 1988 332      4.65
095 1988 333     -0.58
095 1988 334     -4.08
095 1988 335     -4.27
095 1988 336     -1.17
095 1988 337      0.31
095 1988 338     -0.37
095 1988 339     -2.28
095 1988 340      1.00
095 1988 341      5.66
095 1988 342      8.01
095 1988 343      7.86
095 1988 344     12.54
095 1988 345      6.59
095 1988 346      2.22
095 1988 347     -1.44
095 1988 348     -0.33
095 1988 349      2.48
095 1988 350      4.17
095 1988 351      1.62
095 1988 352      0.74
095 1988 353      1.06
095 1988 354     -4.37
095 1988 355     -6.62
095 1988 356     -3.20
095 1988 357     -0.29
095 1988 358      4.28
095 1988 359      6.73
095 1988 360     -1.37
095 1988 361     -5.62
095 1988 362     -4.31
095 1988 363     -1.23
095 1988 364     -1.85
095 1988 365     -3.03
095 1989   1     -5.38
095 1989   2     -4.19
095 1989   3     -9.98
095 1989   4     -8.61
095 1989   5     -2.63
095 1989   6     -4.97
095 1989   7    -10.32
095 1989   8     -8.46
095 1989   9     -5.12
095 1989  10     -0.86
095 1989  11     -4.60
095 1989  12     -8.44
095 1989  13     -7.26
095 1989  14     -7.92
095 1989  15     -5.37
095 1989  16     -4.75
095 1989  17     -4.89
095 1989  18     -4.13
095 1989  19     -7.07
095 1989  20     -7.35
095 1989  21     -7.45
095 1989  22     -4.92
095 1989  23     -4.52
095 1989  24     -7.89
095 1989  25     -6.96
095 1989  26     -3.12
095 1989  27     -0.45
095 1989  28     -0.26
095 1989  29    -10.61
095 1989  30    -11.77
095 1989  31    -10.61
095 1989  32     -8.66
095 1989  33     -6.28
095 1989  34     -2.90
095 1989  35     -1.71
095 1989  36     -1.24
095 1989  37      0.64
095 1989  38     -2.19
095 1989  39     -6.70
095 1989  40     -6.75
095 1989  41     -3.99
095 1989  42     -4.83
095 1989  43     -6.30
095 1989  44     -8.71
095 1989  45     -5.67
095 1989  46     -3.88
095 1989  47     -1.71
095 1989  48     -0.70
095 1989  49     -1.92
095 1989  50     -2.76
095 1989  51      1.09
095 1989  52     -2.18
095 1989  53    -10.07
095 1989  54     -8.87
095 1989  55     -6.96
095 1989  56     -4.72
095 1989  57     -2.91
095 1989  58     -6.79
095 1989  59     -6.71
095 1989  60      0.12
095 1989  61      4.25
095 1989  62      4.14
095 1989  63     -1.26
095 1989  64      1.12
095 1989  65      3.06
095 1989  66      3.47
095 1989  67      1.30
095 1989  68     -0.78
095 1989  69      2.30
095 1989  70      1.92
095 1989  71      1.40
095 1989  72      5.32
095 1989  73      4.92
095 1989  74      8.29
095 1989  75      3.96
095 1989  76     -0.27
095 1989  77     -1.37
095 1989  78     -0.94
095 1989  79     -0.58
095 1989  80     -0.26
095 1989  81      2.56
095 1989  82      0.70
095 1989  83      2.71
095 1989  84      2.65
095 1989  85      3.91
095 1989  86      5.08
095 1989  87      8.34
095 1989  88      3.86
095 1989  89      6.10
095 1989  90      6.13
095 1989  91      7.65
095 1989  92      6.92
095 1989  93      7.15
095 1989  94      5.35
095 1989  95      6.34
095 1989  96      8.87
095 1989  97      9.85
095 1989  98     10.80
095 1989  99      9.71
095 1989 100      7.18
095 1989 101      7.61
095 1989 102     10.77
095 1989 103      8.60
095 1989 104      8.10
095 1989 105     12.01
095 1989 106     12.28
095 1989 107     10.36
095 1989 108     12.13
095 1989 109      9.51
095 1989 110      8.45
095 1989 111     10.62
095 1989 112      9.19
095 1989 113     11.36
095 1989 114      9.90
095 1989 115     10.39
095 1989 116     10.72
095 1989 117      9.90
095 1989 118     10.63
095 1989 119     11.42
095 1989 120      9.56
095 1989 121      6.68
095 1989 122      7.79
095 1989 123     14.68
095 1989 124     15.41
095 1989 125     16.23
095 1989 126     18.20
095 1989 127     14.86
095 1989 128     11.28
095 1989 129     12.17
095 1989 130     14.66
095 1989 131     17.44
095 1989 132     16.66
095 1989 133     11.17
095 1989 134     11.16
095 1989 135     13.55
095 1989 136     14.75
095 1989 137     16.89
095 1989 138     17.84
095 1989 139     15.07
095 1989 140     15.66
095 1989 141     14.44
095 1989 142     13.66
095 1989 143     14.03
095 1989 144     15.33
095 1989 145     12.99
095 1989 146     13.97
095 1989 147     14.03
095 1989 148     16.58
095 1989 149     18.32
095 1989 150     17.08
095 1989 151     19.56
095 1989 152     18.84
095 1989 153     19.72
095 1989 154     20.53
095 1989 155     20.46
095 1989 156     22.73
095 1989 157     21.43
095 1989 158     21.09
095 1989 159     20.44
095 1989 160     22.21
095 1989 161     21.46
095 1989 162     20.57
095 1989 163     21.94
095 1989 164     24.41
095 1989 165     22.95
095 1989 166     22.57
095 1989 167     21.34
095 1989 168     22.23
095 1989 169     20.62
095 1989 170     21.64
095 1989 171     21.80
095 1989 172     23.57
095 1989 173     22.56
095 1989 174     23.32
095 1989 175     22.95
095 1989 176     21.80
095 1989 177     22.00
095 1989 178     22.95
095 1989 179     23.26
095 1989 180     22.43
095 1989 181     21.19
095 1989 182     20.46
095 1989 183     22.40
095 1989 184     23.62
095 1989 185     22.89
095 1989 186     22.31
095 1989 187     22.69
095 1989 188     22.10
095 1989 189     20.97
095 1989 190     21.84
095 1989 191     21.92
095 1989 192     20.02
095 1989 193     22.42
095 1989 194     22.64
095 1989 195     23.53
095 1989 196     22.33
095 1989 197     22.56
095 1989 198     22.03
095 1989 199     24.06
095 1989 200     22.83
095 1989 201     24.74
095 1989 202     25.68
095 1989 203     25.00
095 1989 204     25.17
095 1989 205     23.76
095 1989 206     22.57
095 1989 207     24.47
095 1989 208     24.98
095 1989 209     24.30
095 1989 210     25.22
095 1989 211     23.50
095 1989 212     22.52
095 1989 213     22.25
095 1989 214     22.93
095 1989 215     23.47
095 1989 216     23.36
095 1989 217     23.36
095 1989 218     22.87
095 1989 219     22.85
095 1989 220     26.67
095 1989 221     25.93
095 1989 222     24.38
095 1989 223     24.06
095 1989 224     23.89
095 1989 225     24.08
095 1989 226     23.41
095 1989 227     23.11
095 1989 228     23.72
095 1989 229     23.52
095 1989 230     24.34
095 1989 231     23.10
095 1989 232     23.78
095 1989 233     20.35
095 1989 234     22.26
095 1989 235     21.31
095 1989 236     21.26
095 1989 237     20.42
095 1989 238     20.81
095 1989 239     20.46
095 1989 240     21.08
095 1989 241     21.75
095 1989 242     22.43
095 1989 243     22.07
095 1989 244     22.19
095 1989 245     24.34
095 1989 246     22.26
095 1989 247     16.32
095 1989 248     17.82
095 1989 249     18.91
095 1989 250     18.32
095 1989 251     20.10
095 1989 252     20.47
095 1989 253     21.04
095 1989 254     20.28
095 1989 255     19.95
095 1989 256     18.94
095 1989 257     20.42
095 1989 258     20.71
095 1989 259     18.08
095 1989 260     19.76
095 1989 261     17.93
095 1989 262     17.42
095 1989 263     15.65
095 1989 264     16.46
095 1989 265     15.40
095 1989 266     15.14
095 1989 267     15.96
095 1989 268     16.54
095 1989 269     15.51
095 1989 270     16.72
095 1989 271     15.43
095 1989 272     15.37
095 1989 273     14.92
095 1989 274     15.33
095 1989 275     14.69
095 1989 276     13.94
095 1989 277     14.33
095 1989 278     14.46
095 1989 279     12.46
095 1989 280     13.50
095 1989 281     13.22
095 1989 282     12.96
095 1989 283     15.32
095 1989 284     13.55
095 1989 285     12.88
095 1989 286      9.79
095 1989 287      8.96
095 1989 288     12.17
095 1989 289     11.22
095 1989 290     12.08
095 1989 291     11.36
095 1989 292     10.71
095 1989 293     11.73
095 1989 294     11.31
095 1989 295      9.96
095 1989 296      8.32
095 1989 297      3.32
095 1989 298      5.18
095 1989 299      2.79
095 1989 300      7.73
095 1989 301      9.54
095 1989 302      9.81
095 1989 303      9.17
095 1989 304      6.84
095 1989 305      8.05
095 1989 306     10.83
095 1989 307      5.07
095 1989 308      7.50
095 1989 309     11.56
095 1989 310      8.17
095 1989 311     -0.79
095 1989 312      1.44
095 1989 313      3.78
095 1989 314      2.48
095 1989 315      5.08
095 1989 316      5.69
095 1989 317     -0.71
095 1989 318     -0.00
095 1989 319      4.07
095 1989 320     -0.85
095 1989 321      3.28
095 1989 322      6.19
095 1989 323      7.31
095 1989 324      3.89
095 1989 325      4.77
095 1989 326      3.97
095 1989 327      7.17
095 1989 328      6.73
095 1989 329      4.55
095 1989 330     -1.24
095 1989 331     -1.94
095 1989 332      2.30
095 1989 333      3.90
095 1989 334      6.62
095 1989 335      5.88
095 1989 336     -2.25
095 1989 337     -3.57
095 1989 338      3.18
095 1989 339      0.28
095 1989 340     -4.29
095 1989 341     -1.54
095 1989 342     -0.43
095 1989 343     -0.91
095 1989 344      3.29
095 1989 345      4.67
095 1989 346      4.21
095 1989 347      2.26
095 1989 348      5.06
095 1989 349      2.80
095 1989 350      3.07
095 1989 351      0.57
095 1989 352      0.37
095 1989 353      1.99
095 1989 354      1.86
095 1989 355      3.73
095 1989 356      3.74
095 1989 357    -11.51
095 1989 358    -12.13
095 1989 359     -4.59
095 1989 360    -11.07
095 1989 361    -10.51
095 1989 362    -10.17
095 1989 363    -10.43
095 1989 364     -8.27
095 1989 365     -6.80
095 1990   1     -4.68
095 1990   2      0.14
095 1990   3      1.91
095 1990   4     -9.17
095 1990   5     -6.57
095 1990   6     -6.09
095 1990   7      0.37
095 1990   8     -7.88
095 1990   9    -13.34
095 1990  10     -6.28
095 1990  11     -6.18
095 1990  12     -2.09
095 1990  13    -14.58
095 1990  14    -18.92
095 1990  15    -16.28
095 1990  16    -10.57
095 1990  17     -8.08
095 1990  18    -10.40
095 1990  19    -10.53
095 1990  20      0.23
095 1990  21     -9.67
095 1990  22    -12.80
095 1990  23    -15.87
095 1990  24    -14.27
095 1990  25    -13.63
095 1990  26    -14.05
095 1990  27    -12.78
095 1990  28     -8.29
095 1990  29     -4.35
095 1990  30      3.45
095 1990  31      1.99
095 1990  32    -14.09
095 1990  33    -14.75
095 1990  34    -12.52
095 1990  35     -9.71
095 1990  36     -4.75
095 1990  37     -3.56
095 1990  38     -3.93
095 1990  39     -5.33
095 1990  40     -3.08
095 1990  41     -2.87
095 1990  42     -6.08
095 1990  43     -2.11
095 1990  44      0.81
095 1990  45      2.82
095 1990  46      3.38
095 1990  47      1.83
095 1990  48      3.25
095 1990  49     -0.65
095 1990  50     -1.84
095 1990  51      0.05
095 1990  52      1.94
095 1990  53      0.56
095 1990  54     -3.23
095 1990  55     -3.58
095 1990  56      0.69
095 1990  57      0.99
095 1990  58      1.64
095 1990  59     -3.41
095 1990  60     -6.42
095 1990  61     -5.80
095 1990  62     -3.81
095 1990  63     -0.60
095 1990  64      0.39
095 1990  65      1.29
095 1990  66      3.53
095 1990  67      4.85
095 1990  68      6.07
095 1990  69      5.64
095 1990  70      8.17
095 1990  71      9.22
095 1990  72     11.73
095 1990  73     10.51
095 1990  74     10.18
095 1990  75      6.27
095 1990  76      3.19
095 1990  77      4.93
095 1990  78      3.85
095 1990  79      5.01
095 1990  80      7.04
095 1990  81     10.71
095 1990  82     12.21
095 1990  83     11.29
095 1990  84      8.09
095 1990  85      4.09
095 1990  86      5.01
095 1990  87      4.64
095 1990  88      6.59
095 1990  89      8.69
095 1990  90      9.19
095 1990  91      9.92
095 1990  92     12.04
095 1990  93     10.46
095 1990  94      9.97
095 1990  95      9.73
095 1990  96      6.22
095 1990  97      1.89
095 1990  98      4.50
095 1990  99      8.51
095 1990 100     12.70
095 1990 101     11.49
095 1990 102      5.61
095 1990 103      8.49
095 1990 104     10.12
095 1990 105      8.39
095 1990 106      9.37
095 1990 107     11.53
095 1990 108     11.84
095 1990 109     11.43
095 1990 110     10.70
095 1990 111      9.42
095 1990 112      6.17
095 1990 113      8.43
095 1990 114     10.89
095 1990 115     12.08
095 1990 116      9.55
095 1990 117     12.28
095 1990 118     15.20
095 1990 119     17.29
095 1990 120     13.47
095 1990 121     11.05
095 1990 122     13.49
095 1990 123     12.24
095 1990 124     14.37
095 1990 125     16.27
095 1990 126     12.73
095 1990 127     10.78
095 1990 128     12.88
095 1990 129     11.89
095 1990 130     13.72
095 1990 131     12.40
095 1990 132     14.49
095 1990 133     14.41
095 1990 134     16.92
095 1990 135     15.60
095 1990 136     16.01
095 1990 137     15.76
095 1990 138     13.42
095 1990 139     14.74
095 1990 140     17.47
095 1990 141     17.12
095 1990 142     14.27
095 1990 143     16.59
095 1990 144     17.82
095 1990 145     17.64
095 1990 146     13.43
095 1990 147     15.86
095 1990 148     18.43
095 1990 149     17.24
095 1990 150     16.37
095 1990 151     18.37
095 1990 152     19.22
095 1990 153     14.23
095 1990 154     17.15
095 1990 155     19.61
095 1990 156     21.28
095 1990 157     21.88
095 1990 158     20.44
095 1990 159     17.26
095 1990 160     18.17
095 1990 161     18.46
095 1990 162     19.56
095 1990 163     19.47
095 1990 164     19.82
095 1990 165     23.80
095 1990 166     19.73
095 1990 167     18.75
095 1990 168     19.46
095 1990 169     20.51
095 1990 170     18.09
095 1990 171     22.55
095 1990 172     19.71
095 1990 173     18.49
095 1990 174     18.29
095 1990 175     19.01
095 1990 176     19.73
095 1990 177     19.93
095 1990 178     18.21
095 1990 179     17.92
095 1990 180     20.67
095 1990 181     22.88
095 1990 182     21.41
095 1990 183     22.38
095 1990 184     22.85
095 1990 185     24.82
095 1990 186     24.63
095 1990 187     24.59
095 1990 188     20.69
095 1990 189     22.00
095 1990 190     22.48
095 1990 191     23.17
095 1990 192     22.85
095 1990 193     22.78
095 1990 194     22.92
095 1990 195     21.12
095 1990 196     21.94
095 1990 197     23.43
095 1990 198     22.58
095 1990 199     24.22
095 1990 200     23.35
095 1990 201     23.85
095 1990 202     24.34
095 1990 203     24.79
095 1990 204     23.46
095 1990 205     22.72
095 1990 206     23.21
095 1990 207     23.35
095 1990 208     21.63
095 1990 209     24.70
095 1990 210     24.02
095 1990 211     24.26
095 1990 212     24.14
095 1990 213     23.92
095 1990 214     24.29
095 1990 215     23.98
095 1990 216     22.87
095 1990 217     25.17
095 1990 218     24.46
095 1990 219     22.62
095 1990 220     23.37
095 1990 221     25.23
095 1990 222     25.38
095 1990 223     25.21
095 1990 224     24.88
095 1990 225     25.20
095 1990 226     22.52
095 1990 227     22.26
095 1990 228     23.85
095 1990 229     23.14
095 1990 230     23.17
095 1990 231     22.18
095 1990 232     21.88
095 1990 233     22.05
095 1990 234     22.26
095 1990 235     20.83
095 1990 236     20.86
095 1990 237     19.83
095 1990 238     21.20
095 1990 239     21.60
095 1990 240     20.66
095 1990 241     20.34
095 1990 242     21.60
095 1990 243     23.50
095 1990 244     23.41
095 1990 245     23.75
095 1990 246     22.78
095 1990 247     23.89
095 1990 248     23.27
095 1990 249     22.97
095 1990 250     19.80
095 1990 251     18.79
095 1990 252     18.35
095 1990 253     19.12
095 1990 254     21.07
095 1990 255     20.05
095 1990 256     19.85
095 1990 257     15.31
095 1990 258     13.85
095 1990 259     17.10
095 1990 260     12.58
095 1990 261     14.43
095 1990 262     17.49
095 1990 263     17.81
095 1990 264     17.56
095 1990 265     15.20
095 1990 266     16.04
095 1990 267     18.66
095 1990 268     18.75
095 1990 269     18.40
095 1990 270     19.02
095 1990 271     18.28
095 1990 272     13.80
095 1990 273     17.84
095 1990 274     17.20
095 1990 275     14.79
095 1990 276     12.58
095 1990 277     13.08
095 1990 278     13.09
095 1990 279     15.44
095 1990 280     14.97
095 1990 281     10.77
095 1990 282      9.45
095 1990 283     12.31
095 1990 284     15.02
095 1990 285     12.05
095 1990 286     10.95
095 1990 287     10.79
095 1990 288      2.97
095 1990 289      4.04
095 1990 290     11.44
095 1990 291     12.32
095 1990 292     12.05
095 1990 293      8.24
095 1990 294      8.06
095 1990 295      8.99
095 1990 296      9.44
095 1990 297     10.94
095 1990 298     10.74
095 1990 299     10.94
095 1990 300     12.74
095 1990 301     13.60
095 1990 302     10.52
095 1990 303     13.17
095 1990 304     12.65
095 1990 305      5.76
095 1990 306      5.98
095 1990 307      7.89
095 1990 308      8.44
095 1990 309     12.50
095 1990 310     13.13
095 1990 311     12.39
095 1990 312     11.94
095 1990 313      8.99
095 1990 314      2.49
095 1990 315      2.16
095 1990 316      2.91
095 1990 317      0.95
095 1990 318     -0.36
095 1990 319     -3.73
095 1990 320     -3.61
095 1990 321     -0.78
095 1990 322      0.44
095 1990 323     -2.28
095 1990 324      1.72
095 1990 325      5.18
095 1990 326     -0.15
095 1990 327     -2.96
095 1990 328     -2.31
095 1990 329     -3.74
095 1990 330     -1.01
095 1990 331      1.15
095 1990 332      0.55
095 1990 333     -0.17
095 1990 334     -0.86
095 1990 335      1.31
095 1990 336      4.30
095 1990 337      3.11
095 1990 338      5.24
095 1990 339      4.38
095 1990 340      4.01
095 1990 341      3.46
095 1990 342      5.18
095 1990 343      5.71
095 1990 344      4.92
095 1990 345     -8.71
095 1990 346    -10.12
095 1990 347     -6.73
095 1990 348      1.32
095 1990 349     -0.40
095 1990 350     -0.91
095 1990 351      1.77
095 1990 352      2.22
095 1990 353      0.43
095 1990 354     -6.92
095 1990 355    -14.40
095 1990 356     -5.77
095 1990 357      3.56
095 1990 358     -2.60
095 1990 359     -6.27
095 1990 360     -3.05
095 1990 361     -2.47
095 1990 362     -9.66
095 1990 363     -4.76
095 1990 364      1.21
095 1990 365     -3.75
095 1991   1     -2.68
095 1991   2      2.19
095 1991   3     -3.96
095 1991   4     -4.43
095 1991   5     -5.56
095 1991   6    -11.93
095 1991   7     -8.59
095 1991   8      3.17
095 1991   9      5.41
095 1991  10      3.79
095 1991  11     -1.75
095 1991  12      1.13
095 1991  13     -4.27
095 1991  14     -7.91
095 1991  15     -6.31
095 1991  16     -5.83
095 1991  17     -1.88
095 1991  18      5.02
095 1991  19     -0.51
095 1991  20     -7.94
095 1991  21    -15.15
095 1991  22    -12.26
095 1991  23     -8.98
095 1991  24     -5.95
095 1991  25     -4.00
095 1991  26     -3.76
095 1991  27     -3.66
095 1991  28     -3.42
095 1991  29    -11.42
095 1991  30    -14.75
095 1991  31    -13.28
095 1991  32     -9.57
095 1991  33    -10.27
095 1991  34     -5.82
095 1991  35     -5.05
095 1991  36     -1.28
095 1991  37      2.41
095 1991  38      4.76
095 1991  39      7.57
095 1991  40      4.64
095 1991  41      2.02
095 1991  42      3.81
095 1991  43      3.36
095 1991  44      4.77
095 1991  45      4.03
095 1991  46      1.87
095 1991  47     -4.74
095 1991  48     -0.06
095 1991  49      0.65
095 1991  50     -1.28
095 1991  51      0.53
095 1991  52      3.78
095 1991  53      3.28
095 1991  54      3.85
095 1991  55      3.30
095 1991  56      3.85
095 1991  57      2.72
095 1991  58      0.21
095 1991  59      3.46
095 1991  60      4.39
095 1991  61      2.87
095 1991  62      1.58
095 1991  63      2.18
095 1991  64      3.38
095 1991  65      3.59
095 1991  66      5.74
095 1991  67      3.59
095 1991  68      3.94
095 1991  69      3.01
095 1991  70      1.68
095 1991  71      2.12
095 1991  72     -0.10
095 1991  73      2.36
095 1991  74      6.61
095 1991  75      9.53
095 1991  76      8.72
095 1991  77      6.63
095 1991  78      8.15
095 1991  79      8.95
095 1991  80      8.76
095 1991  81      4.45
095 1991  82      6.93
095 1991  83      6.18
095 1991  84      7.11
095 1991  85      6.94
095 1991  86      4.72
095 1991  87      8.23
095 1991  88     11.06
095 1991  89      8.04
095 1991  90      6.50
095 1991  91      5.15
095 1991  92     10.10
095 1991  93     12.36
095 1991  94     14.24
095 1991  95     13.16
095 1991  96     10.20
095 1991  97      9.50
095 1991  98      7.93
095 1991  99     11.81
095 1991 100      9.54
095 1991 101      9.46
095 1991 102     11.52
095 1991 103     15.36
095 1991 104     15.38
095 1991 105     16.05
095 1991 106     15.27
095 1991 107     15.93
095 1991 108     14.20
095 1991 109     12.90
095 1991 110     15.14
095 1991 111     15.85
095 1991 112     17.35
095 1991 113     13.68
095 1991 114     14.07
095 1991 115     12.48
095 1991 116     13.09
095 1991 117     14.47
095 1991 118     17.24
095 1991 119     17.83
095 1991 120     15.63
095 1991 121     18.14
095 1991 122     16.95
095 1991 123     13.79
095 1991 124     15.07
095 1991 125     13.77
095 1991 126     11.20
095 1991 127     11.04
095 1991 128      8.85
095 1991 129     12.43
095 1991 130     11.47
095 1991 131     11.72
095 1991 132     10.18
095 1991 133     12.08
095 1991 134     15.22
095 1991 135     17.34
095 1991 136     13.88
095 1991 137     14.63
095 1991 138     10.91
095 1991 139     14.58
095 1991 140     11.88
095 1991 141     15.23
095 1991 142     17.81
095 1991 143     17.62
095 1991 144     16.20
095 1991 145     18.63
095 1991 146     16.25
095 1991 147     19.90
095 1991 148     15.14
095 1991 149     17.11
095 1991 150     16.73
095 1991 151     17.38
095 1991 152     16.83
095 1991 153     20.33
095 1991 154     16.98
095 1991 155     17.06
095 1991 156     18.09
095 1991 157     19.95
095 1991 158     21.13
095 1991 159     21.17
095 1991 160     21.60
095 1991 161     20.92
095 1991 162     21.92
095 1991 163     22.96
095 1991 164     20.33
095 1991 165     21.85
095 1991 166     22.85
095 1991 167     24.51
095 1991 168     24.45
095 1991 169     19.48
095 1991 170     19.31
095 1991 171     20.29
095 1991 172     18.22
095 1991 173     19.19
095 1991 174     17.31
095 1991 175     17.30
095 1991 176     18.84
095 1991 177     21.12
095 1991 178     19.67
095 1991 179     21.41
095 1991 180     20.43
095 1991 181     20.86
095 1991 182     20.34
095 1991 183     20.86
095 1991 184     20.42
095 1991 185     22.38
095 1991 186     22.51
095 1991 187     22.73
095 1991 188     22.04
095 1991 189     21.68
095 1991 190     22.30
095 1991 191     23.31
095 1991 192     22.78
095 1991 193     22.94
095 1991 194     24.01
095 1991 195     23.33
095 1991 196     23.36
095 1991 197     23.81
095 1991 198     23.43
095 1991 199     24.04
095 1991 200     23.33
095 1991 201     24.84
095 1991 202     24.51
095 1991 203     24.15
095 1991 204     25.05
095 1991 205     25.73
095 1991 206     25.10
095 1991 207     25.81
095 1991 208     25.48
095 1991 209     25.19
095 1991 210     25.51
095 1991 211     26.38
095 1991 212     26.61
095 1991 213     25.49
095 1991 214     24.37
095 1991 215     23.08
095 1991 216     24.81
095 1991 217     24.51
095 1991 218     23.96
095 1991 219     24.38
095 1991 220     22.81
095 1991 221     24.02
095 1991 222     24.74
095 1991 223     23.96
095 1991 224     23.80
095 1991 225     24.91
095 1991 226     23.96
095 1991 227     25.26
095 1991 228     24.49
095 1991 229     22.93
095 1991 230     23.33
095 1991 231     23.03
095 1991 232     23.78
095 1991 233     23.48
095 1991 234     25.03
095 1991 235     22.60
095 1991 236     23.37
095 1991 237     23.70
095 1991 238     23.87
095 1991 239     22.71
095 1991 240     20.72
095 1991 241     20.99
095 1991 242     22.91
095 1991 243     21.89
095 1991 244     21.29
095 1991 245     19.27
095 1991 246     22.03
095 1991 247     22.01
095 1991 248     21.25
095 1991 249     19.39
095 1991 250     18.60
095 1991 251     19.31
095 1991 252     18.07
095 1991 253     19.48
095 1991 254     18.24
095 1991 255     18.78
095 1991 256     18.37
095 1991 257     18.85
095 1991 258     20.11
095 1991 259     20.94
095 1991 260     20.62
095 1991 261     18.90
095 1991 262     18.77
095 1991 263     18.98
095 1991 264     18.70
095 1991 265     17.55
095 1991 266     17.87
095 1991 267     17.67
095 1991 268     19.01
095 1991 269     15.93
095 1991 270     10.90
095 1991 271     11.70
095 1991 272     12.56
095 1991 273     12.30
095 1991 274     13.13
095 1991 275     12.67
095 1991 276     12.34
095 1991 277     12.90
095 1991 278     13.59
095 1991 279     16.27
095 1991 280     16.15
095 1991 281     16.70
095 1991 282     15.59
095 1991 283     14.08
095 1991 284     15.70
095 1991 285     16.89
095 1991 286     16.45
095 1991 287     14.34
095 1991 288     15.60
095 1991 289     13.00
095 1991 290     14.75
095 1991 291     16.54
095 1991 292     15.03
095 1991 293     15.26
095 1991 294     14.22
095 1991 295     13.58
095 1991 296     10.66
095 1991 297     11.39
095 1991 298      1.35
095 1991 299     -0.16
095 1991 300     -0.26
095 1991 301      1.90
095 1991 302      5.88
095 1991 303      5.74
095 1991 304      4.95
095 1991 305      3.59
095 1991 306      7.02
095 1991 307      7.16
095 1991 308      2.75
095 1991 309      1.71
095 1991 310      3.37
095 1991 311      5.71
095 1991 312      5.15
095 1991 313      4.46
095 1991 314      9.88
095 1991 315     11.40
095 1991 316      3.60
095 1991 317      4.38
095 1991 318      5.53
095 1991 319      3.39
095 1991 320      2.37
095 1991 321      1.20
095 1991 322      1.44
095 1991 323      1.46
095 1991 324     -2.27
095 1991 325     -3.25
095 1991 326      1.87
095 1991 327      5.14
095 1991 328      1.66
095 1991 329     -1.78
095 1991 330      0.71
095 1991 331      6.01
095 1991 332      0.76
095 1991 333     -4.03
095 1991 334     -3.93
095 1991 335     -1.52
095 1991 336     -1.45
095 1991 337      1.15
095 1991 338      2.72
095 1991 339     -2.02
095 1991 340     -4.75
095 1991 341     -6.53
095 1991 342     -3.72
095 1991 343     -1.04
095 1991 344     -2.69
095 1991 345     -0.50
095 1991 346     -1.61
095 1991 347      0.31
095 1991 348      2.17
095 1991 349     -3.08
095 1991 350     -3.27
095 1991 351     -2.63
095 1991 352     -4.69
095 1991 353     -3.51
095 1991 354     -1.33
095 1991 355     -1.84
095 1991 356      0.15
095 1991 357      3.85
095 1991 358      4.17
095 1991 359     -4.53
095 1991 360     -6.16
095 1991 361     -1.58
095 1991 362      4.19
095 1991 363      1.27
095 1991 364      3.31
095 1991 365      2.84
095 1992   1      0.64
095 1992   2      1.72
095 1992   3      1.69
095 1992   4      0.66
095 1992   5      1.26
095 1992   6      3.12
095 1992   7     -1.63
095 1992   8     -5.39
095 1992   9     -3.86
095 1992  10     -0.53
095 1992  11     -3.64
095 1992  12     -8.04
095 1992  13     -7.66
095 1992  14     -0.21
095 1992  15     -2.36
095 1992  16     -5.78
095 1992  17      1.28
095 1992  18     -5.57
095 1992  19     -8.44
095 1992  20     -5.79
095 1992  21     -2.51
095 1992  22      1.74
095 1992  23      3.12
095 1992  24      1.30
095 1992  25     -2.51
095 1992  26      0.71
095 1992  27     -2.09
095 1992  28     -7.79
095 1992  29     -8.16
095 1992  30     -6.18
095 1992  31     -5.61
095 1992  32     -3.72
095 1992  33     -4.23
095 1992  34      0.00
095 1992  35      1.96
095 1992  36     -1.30
095 1992  37    -10.09
095 1992  38     -8.71
095 1992  39     -2.12
095 1992  40      0.93
095 1992  41      0.40
095 1992  42      2.41
095 1992  43     -0.47
095 1992  44     -7.85
095 1992  45     -5.01
095 1992  46      1.09
095 1992  47      3.86
095 1992  48      4.99
095 1992  49      2.08
095 1992  50     -0.89
095 1992  51      3.44
095 1992  52      3.70
095 1992  53      2.86
095 1992  54     -0.96
095 1992  55      0.94
095 1992  56     -2.02
095 1992  57     -6.30
095 1992  58     -3.97
095 1992  59     -0.32
095 1992  60      2.78
095 1992  61      2.75
095 1992  62     -1.36
095 1992  63     -0.89
095 1992  64      3.30
095 1992  65      0.97
095 1992  66     -1.98
095 1992  67     -1.45
095 1992  68     -0.04
095 1992  69      1.03
095 1992  70     -2.00
095 1992  71     -5.09
095 1992  72     -0.10
095 1992  73      2.08
095 1992  74      4.20
095 1992  75      2.13
095 1992  76      4.72
095 1992  77      5.71
095 1992  78      1.13
095 1992  79      2.47
095 1992  80      4.37
095 1992  81      9.33
095 1992  82      7.65
095 1992  83      4.77
095 1992  84      2.14
095 1992  85      6.35
095 1992  86      7.16
095 1992  87      2.68
095 1992  88      3.45
095 1992  89      5.36
095 1992  90      7.43
095 1992  91      4.88
095 1992  92      4.28
095 1992  93      0.89
095 1992  94      5.44
095 1992  95     10.54
095 1992  96      4.45
095 1992  97      3.62
095 1992  98     10.74
095 1992  99     10.48
095 1992 100      8.80
095 1992 101      5.91
095 1992 102      5.88
095 1992 103      6.39
095 1992 104      8.24
095 1992 105      8.94
095 1992 106      8.52
095 1992 107     13.24
095 1992 108     11.36
095 1992 109     10.54
095 1992 110      8.73
095 1992 111      8.85
095 1992 112     11.15
095 1992 113     14.50
095 1992 114     13.64
095 1992 115     15.11
095 1992 116     14.58
095 1992 117     13.53
095 1992 118     13.57
095 1992 119     13.34
095 1992 120     11.00
095 1992 121      9.93
095 1992 122     10.82
095 1992 123     13.30
095 1992 124     18.46
095 1992 125     18.08
095 1992 126     14.95
095 1992 127     14.80
095 1992 128     17.03
095 1992 129     16.41
095 1992 130     13.01
095 1992 131      6.88
095 1992 132     14.18
095 1992 133     15.27
095 1992 134     15.55
095 1992 135     16.87
095 1992 136     18.54
095 1992 137     16.27
095 1992 138     16.30
095 1992 139     14.74
095 1992 140     16.04
095 1992 141     15.51
095 1992 142     17.03
095 1992 143     17.31
095 1992 144     17.41
095 1992 145     14.68
095 1992 146     16.58
095 1992 147     18.20
095 1992 148     18.41
095 1992 149     19.32
095 1992 150     18.68
095 1992 151     18.81
095 1992 152     17.94
095 1992 153     18.28
095 1992 154     18.56
095 1992 155     17.62
095 1992 156     18.32
095 1992 157     19.80
095 1992 158     21.53
095 1992 159     20.74
095 1992 160     17.09
095 1992 161     17.83
095 1992 162     19.29
095 1992 163     20.16
095 1992 164     20.51
095 1992 165     18.39
095 1992 166     16.79
095 1992 167     16.48
095 1992 168     19.12
095 1992 169     17.15
095 1992 170     18.06
095 1992 171     17.88
095 1992 172     20.93
095 1992 173     20.66
095 1992 174     19.77
095 1992 175     19.28
095 1992 176     19.56
095 1992 177     18.65
095 1992 178     18.37
095 1992 179     20.24
095 1992 180     20.10
095 1992 181     20.43
095 1992 182     20.83
095 1992 183     20.85
095 1992 184     22.84
095 1992 185     23.44
095 1992 186     23.98
095 1992 187     23.75
095 1992 188     23.53
095 1992 189     22.08
095 1992 190     23.01
095 1992 191     23.31
095 1992 192     23.32
095 1992 193     25.04
095 1992 194     24.63
095 1992 195     24.42
095 1992 196     23.55
095 1992 197     23.19
095 1992 198     23.54
095 1992 199     24.16
095 1992 200     24.67
095 1992 201     22.03
095 1992 202     25.54
095 1992 203     26.18
095 1992 204     25.61
095 1992 205     25.99
095 1992 206     26.16
095 1992 207     25.09
095 1992 208     23.45
095 1992 209     23.79
095 1992 210     22.73
095 1992 211     21.73
095 1992 212     21.30
095 1992 213     22.42
095 1992 214     23.05
095 1992 215     23.42
095 1992 216     21.37
095 1992 217     22.98
095 1992 218     21.47
095 1992 219     22.68
095 1992 220     24.57
095 1992 221     22.99
095 1992 222     21.05
095 1992 223     23.06
095 1992 224     23.37
095 1992 225     23.62
095 1992 226     23.75
095 1992 227     23.24
095 1992 228     25.37
095 1992 229     24.14
095 1992 230     22.83
095 1992 231     19.46
095 1992 232     21.35
095 1992 233     22.33
095 1992 234     22.70
095 1992 235     22.37
095 1992 236     21.33
095 1992 237     23.06
095 1992 238     22.64
095 1992 239     22.37
095 1992 240     20.60
095 1992 241     21.42
095 1992 242     21.65
095 1992 243     21.26
095 1992 244     18.51
095 1992 245     19.59
095 1992 246     17.95
095 1992 247     19.20
095 1992 248     17.18
095 1992 249     19.43
095 1992 250     18.98
095 1992 251     20.32
095 1992 252     20.28
095 1992 253     18.00
095 1992 254     17.49
095 1992 255     17.76
095 1992 256     17.53
095 1992 257     17.74
095 1992 258     17.53
095 1992 259     16.70
095 1992 260     17.36
095 1992 261     16.40
095 1992 262     17.13
095 1992 263     15.75
095 1992 264     13.91
095 1992 265     16.52
095 1992 266     14.48
095 1992 267     12.38
095 1992 268     14.52
095 1992 269     13.29
095 1992 270     13.93
095 1992 271     14.31
095 1992 272     14.34
095 1992 273     12.51
095 1992 274     15.44
095 1992 275     14.83
095 1992 276     13.78
095 1992 277     12.06
095 1992 278     14.08
095 1992 279      8.91
095 1992 280      9.83
095 1992 281     11.93
095 1992 282     12.33
095 1992 283     11.77
095 1992 284      9.87
095 1992 285     11.29
095 1992 286     11.94
095 1992 287     12.67
095 1992 288     13.53
095 1992 289     10.26
095 1992 290      9.28
095 1992 291     10.27
095 1992 292      9.55
095 1992 293     12.26
095 1992 294     12.96
095 1992 295     10.12
095 1992 296      4.72
095 1992 297      7.38
095 1992 298      7.11
095 1992 299      8.99
095 1992 300      2.35
095 1992 301      3.36
095 1992 302      8.54
095 1992 303      6.31
095 1992 304      7.49
095 1992 305      9.85
095 1992 306     12.48
095 1992 307     10.42
095 1992 308      3.02
095 1992 309      2.83
095 1992 310      5.47
095 1992 311      6.13
095 1992 312      1.30
095 1992 313      2.24
095 1992 314      7.43
095 1992 315      9.03
095 1992 316      6.24
095 1992 317      9.79
095 1992 318      9.22
095 1992 319      3.55
095 1992 320      2.55
095 1992 321      2.14
095 1992 322     -0.68
095 1992 323      0.64
095 1992 324      1.64
095 1992 325      4.05
095 1992 326     -1.02
095 1992 327     -1.16
095 1992 328     -2.73
095 1992 329     -2.64
095 1992 330      2.13
095 1992 331      4.23
095 1992 332      3.71
095 1992 333      0.60
095 1992 334      2.04
095 1992 335      1.50
095 1992 336      2.93
095 1992 337     -7.57
095 1992 338     -9.79
095 1992 339     -2.28
095 1992 340      3.11
095 1992 341      1.92
095 1992 342      1.79
095 1992 343      1.32
095 1992 344     -0.51
095 1992 345     -5.54
095 1992 346    -11.33
095 1992 347     -5.28
095 1992 348     -4.31
095 1992 349      0.66
095 1992 350     -3.81
095 1992 351     -7.60
095 1992 352     -3.36
095 1992 353     -7.41
095 1992 354     -8.59
095 1992 355     -7.14
095 1992 356     -8.41
095 1992 357     -5.85
095 1992 358      0.62
095 1992 359     -5.54
095 1992 360     -6.30
095 1992 361     -5.30
095 1992 362     -9.63
095 1992 363    -14.65
095 1992 364    -13.15
095 1992 365    -11.67
095 1993   1     -9.56
095 1993   2     -7.65
095 1993   3     -5.51
095 1993   4     -2.11
095 1993   5     -6.99
095 1993   6     -5.89
095 1993   7     -1.75
095 1993   8     -3.20
095 1993   9     -6.30
095 1993  10     -6.74
095 1993  11     -6.51
095 1993  12     -6.80
095 1993  13    -11.59
095 1993  14    -13.33
095 1993  15    -10.00
095 1993  16     -8.97
095 1993  17     -8.89
095 1993  18     -5.30
095 1993  19     -8.56
095 1993  20     -5.23
095 1993  21    -12.35
095 1993  22     -8.60
095 1993  23     -2.24
095 1993  24     -4.55
095 1993  25     -9.51
095 1993  26    -12.09
095 1993  27     -6.30
095 1993  28     -6.00
095 1993  29     -6.99
095 1993  30    -13.33
095 1993  31    -19.38
095 1993  32    -16.75
095 1993  33    -14.04
095 1993  34     -8.41
095 1993  35     -3.09
095 1993  36     -3.47
095 1993  37      0.21
095 1993  38     -5.11
095 1993  39    -12.84
095 1993  40     -7.88
095 1993  41     -7.03
095 1993  42     -7.01
095 1993  43     -4.99
095 1993  44     -4.75
095 1993  45     -0.13
095 1993  46     -6.50
095 1993  47     -5.84
095 1993  48      4.28
095 1993  49      6.05
095 1993  50     -0.03
095 1993  51     -2.51
095 1993  52     -5.86
095 1993  53     -5.90
095 1993  54     -2.69
095 1993  55     -1.25
095 1993  56      2.54
095 1993  57      3.04
095 1993  58      3.65
095 1993  59      4.78
095 1993  60      5.10
095 1993  61      6.07
095 1993  62      2.58
095 1993  63     -0.06
095 1993  64     -5.43
095 1993  65     -2.74
095 1993  66     -0.59
095 1993  67     -0.97
095 1993  68      2.81
095 1993  69      4.53
095 1993  70      0.47
095 1993  71      0.38
095 1993  72      1.58
095 1993  73      0.43
095 1993  74     -0.10
095 1993  75      1.30
095 1993  76     -1.00
095 1993  77      0.84
095 1993  78      3.14
095 1993  79      4.46
095 1993  80      4.08
095 1993  81      4.66
095 1993  82      1.63
095 1993  83      0.35
095 1993  84      5.57
095 1993  85      7.16
095 1993  86      4.27
095 1993  87      4.89
095 1993  88      4.68
095 1993  89      2.47
095 1993  90      3.00
095 1993  91      4.67
095 1993  92      6.21
095 1993  93      5.78
095 1993  94      4.91
095 1993  95      7.96
095 1993  96      6.73
095 1993  97      6.06
095 1993  98      9.61
095 1993  99      8.98
095 1993 100      9.77
095 1993 101     10.54
095 1993 102     10.79
095 1993 103      7.31
095 1993 104      8.51
095 1993 105      9.54
095 1993 106      7.78
095 1993 107      9.18
095 1993 108     12.62
095 1993 109      8.37
095 1993 110     12.81
095 1993 111     12.58
095 1993 112     15.74
095 1993 113     11.33
095 1993 114     11.27
095 1993 115      9.78
095 1993 116      9.33
095 1993 117     17.30
095 1993 118     13.14
095 1993 119     15.24
095 1993 120     15.29
095 1993 121     15.74
095 1993 122     14.44
095 1993 123     13.66
095 1993 124     13.76
095 1993 125     14.42
095 1993 126     12.19
095 1993 127     13.23
095 1993 128     15.05
095 1993 129     15.22
095 1993 130     16.57
095 1993 131     15.97
095 1993 132     14.63
095 1993 133     16.26
095 1993 134     16.39
095 1993 135     16.61
095 1993 136     16.81
095 1993 137     16.43
095 1993 138     16.10
095 1993 139     15.60
095 1993 140     16.37
095 1993 141     16.18
095 1993 142     18.72
095 1993 143     18.22
095 1993 144     16.88
095 1993 145     14.82
095 1993 146     18.93
095 1993 147     16.28
095 1993 148     14.79
095 1993 149     13.65
095 1993 150     14.73
095 1993 151     16.24
095 1993 152     19.66
095 1993 153     16.39
095 1993 154     18.62
095 1993 155     19.22
095 1993 156     19.14
095 1993 157     19.48
095 1993 158     22.29
095 1993 159     19.74
095 1993 160     22.22
095 1993 161     20.72
095 1993 162     18.37
095 1993 163     19.95
095 1993 164     21.40
095 1993 165     20.94
095 1993 166     18.66
095 1993 167     19.84
095 1993 168     20.30
095 1993 169     19.43
095 1993 170     21.06
095 1993 171     18.68
095 1993 172     19.91
095 1993 173     19.29
095 1993 174     21.06
095 1993 175     22.31
095 1993 176     21.63
095 1993 177     21.08
095 1993 178     20.93
095 1993 179     20.22
095 1993 180     20.95
095 1993 181     20.82
095 1993 182     22.44
095 1993 183     20.13
095 1993 184     20.42
095 1993 185     20.19
095 1993 186     23.18
095 1993 187     20.63
095 1993 188     21.78
095 1993 189     22.80
095 1993 190     20.88
095 1993 191     21.23
095 1993 192     20.94
095 1993 193     21.99
095 1993 194     22.96
095 1993 195     23.26
095 1993 196     23.02
095 1993 197     22.00
095 1993 198     21.22
095 1993 199     23.47
095 1993 200     23.45
095 1993 201     24.60
095 1993 202     24.38
095 1993 203     25.53
095 1993 204     22.84
095 1993 205     23.41
095 1993 206     23.18
095 1993 207     22.82
095 1993 208     24.35
095 1993 209     25.46
095 1993 210     25.06
095 1993 211     23.37
095 1993 212     23.96
095 1993 213     23.44
095 1993 214     23.93
095 1993 215     24.50
095 1993 216     24.73
095 1993 217     24.86
095 1993 218     24.31
095 1993 219     23.24
095 1993 220     25.66
095 1993 221     23.28
095 1993 222     20.08
095 1993 223     21.74
095 1993 224     23.05
095 1993 225     24.53
095 1993 226     23.42
095 1993 227     22.34
095 1993 228     18.88
095 1993 229     22.76
095 1993 230     21.45
095 1993 231     18.64
095 1993 232     18.93
095 1993 233     20.91
095 1993 234     18.95
095 1993 235     20.31
095 1993 236     21.63
095 1993 237     20.06
095 1993 238     20.39
095 1993 239     21.25
095 1993 240     20.91
095 1993 241     21.07
095 1993 242     21.83
095 1993 243     23.03
095 1993 244     21.96
095 1993 245     23.15
095 1993 246     22.73
095 1993 247     21.63
095 1993 248     18.62
095 1993 249     18.59
095 1993 250     19.25
095 1993 251     19.87
095 1993 252     20.76
095 1993 253     18.82
095 1993 254     18.80
095 1993 255     19.69
095 1993 256     19.44
095 1993 257     19.49
095 1993 258     18.57
095 1993 259     18.24
095 1993 260     18.22
095 1993 261     18.73
095 1993 262     16.28
095 1993 263     15.63
095 1993 264     14.29
095 1993 265     15.02
095 1993 266     14.05
095 1993 267     15.54
095 1993 268     17.27
095 1993 269     16.52
095 1993 270     15.31
095 1993 271     16.76
095 1993 272     18.50
095 1993 273     17.40
095 1993 274     11.19
095 1993 275      8.17
095 1993 276     12.06
095 1993 277     13.72
095 1993 278     12.25
095 1993 279     13.48
095 1993 280     13.91
095 1993 281     17.60
095 1993 282     16.14
095 1993 283     11.75
095 1993 284     14.93
095 1993 285     10.12
095 1993 286      9.56
095 1993 287      9.88
095 1993 288     10.56
095 1993 289     10.83
095 1993 290     12.05
095 1993 291     11.27
095 1993 292     11.07
095 1993 293     13.18
095 1993 294     12.84
095 1993 295     12.90
095 1993 296     12.53
095 1993 297     14.91
095 1993 298     14.69
095 1993 299      7.39
095 1993 300      5.94
095 1993 301      7.91
095 1993 302      7.68
095 1993 303      7.84
095 1993 304      9.92
095 1993 305     12.57
095 1993 306      3.80
095 1993 307      3.72
095 1993 308      3.65
095 1993 309      9.38
095 1993 310      7.52
095 1993 311      4.66
095 1993 312      6.93
095 1993 313      3.74
095 1993 314      1.64
095 1993 315      2.51
095 1993 316      5.68
095 1993 317      8.26
095 1993 318      3.84
095 1993 319      0.91
095 1993 320      2.03
095 1993 321      5.93
095 1993 322     10.56
095 1993 323     11.12
095 1993 324      2.65
095 1993 325     -1.56
095 1993 326      0.35
095 1993 327      6.09
095 1993 328      2.64
095 1993 329      5.11
095 1993 330      4.31
095 1993 331      2.89
095 1993 332     -1.56
095 1993 333     -1.45
095 1993 334      0.75
095 1993 335      0.85
095 1993 336     -4.30
095 1993 337     -5.18
095 1993 338     -2.23
095 1993 339     -3.63
095 1993 340     -0.46
095 1993 341      4.59
095 1993 342      3.55
095 1993 343     -1.98
095 1993 344     -6.16
095 1993 345     -6.59
095 1993 346      1.32
095 1993 347      1.89
095 1993 348      0.86
095 1993 349      1.20
095 1993 350     -0.03
095 1993 351     -0.06
095 1993 352      2.66
095 1993 353      2.59
095 1993 354      3.98
095 1993 355      2.66
095 1993 356     -2.51
095 1993 357     -0.74
095 1993 358     -0.07
095 1993 359      5.51
095 1993 360     -5.00
095 1993 361     -5.76
095 1993 362     -4.40
095 1993 363     -7.70
095 1993 364     -3.63
095 1993 365     -0.58
095 1994   1     -3.04
095 1994   2     -3.11
095 1994   3      1.08
095 1994   4     -2.76
095 1994   5      1.15
095 1994   6      2.25
095 1994   7     -5.21
095 1994   8     -4.72
095 1994   9     -4.14
095 1994  10     -7.31
095 1994  11     -2.29
095 1994  12     -1.74
095 1994  13     -0.68
095 1994  14     -4.01
095 1994  15     -6.10
095 1994  16      0.61
095 1994  17     -2.14
095 1994  18     -4.65
095 1994  19     -2.03
095 1994  20    -12.53
095 1994  21     -2.99
095 1994  22    -12.47
095 1994  23    -14.46
095 1994  24    -18.78
095 1994  25    -15.95
095 1994  26    -13.63
095 1994  27    -11.39
095 1994  28    -13.17
095 1994  29    -11.26
095 1994  30     -9.36
095 1994  31      2.23
095 1994  32     -5.17
095 1994  33    -14.47
095 1994  34    -11.41
095 1994  35     -4.04
095 1994  36     -4.94
095 1994  37     -2.79
095 1994  38      7.27
095 1994  39      0.60
095 1994  40    -10.96
095 1994  41    -15.75
095 1994  42    -14.67
095 1994  43     -9.99
095 1994  44     -5.79
095 1994  45      0.66
095 1994  46     -7.91
095 1994  47     -4.74
095 1994  48      2.58
095 1994  49      2.05
095 1994  50      1.27
095 1994  51      1.49
095 1994  52      2.54
095 1994  53      4.00
095 1994  54      5.43
095 1994  55     -0.73
095 1994  56      1.64
095 1994  57      2.96
095 1994  58      4.86
095 1994  59      0.53
095 1994  60     -2.99
095 1994  61      2.34
095 1994  62      0.71
095 1994  63      1.01
095 1994  64      2.34
095 1994  65      3.20
095 1994  66      4.20
095 1994  67      5.19
095 1994  68      0.92
095 1994  69      2.61
095 1994  70     -0.30
095 1994  71      2.68
095 1994  72      5.56
095 1994  73      9.32
095 1994  74      6.20
095 1994  75      2.21
095 1994  76      8.06
095 1994  77     10.24
095 1994  78     10.40
095 1994  79      8.16
095 1994  80      5.14
095 1994  81      6.53
095 1994  82      8.55
095 1994  83      3.72
095 1994  84      8.16
095 1994  85      4.07
095 1994  86      5.39
095 1994  87      4.89
095 1994  88      6.76
095 1994  89      8.66
095 1994  90     10.02
095 1994  91      9.78
095 1994  92     11.30
095 1994  93     12.13
095 1994  94      8.76
095 1994  95     11.75
095 1994  96     11.03
095 1994  97     12.55
095 1994  98     13.65
095 1994  99     15.32
095 1994 100     13.41
095 1994 101     11.58
095 1994 102     12.67
095 1994 103     14.98
095 1994 104      8.42
095 1994 105      7.80
095 1994 106      8.67
095 1994 107      9.38
095 1994 108     10.60
095 1994 109      9.68
095 1994 110      8.56
095 1994 111     11.96
095 1994 112     15.20
095 1994 113      9.85
095 1994 114      7.08
095 1994 115     10.61
095 1994 116     10.82
095 1994 117     12.15
095 1994 118     13.55
095 1994 119     13.38
095 1994 120     12.05
095 1994 121     13.42
095 1994 122      9.76
095 1994 123     13.53
095 1994 124     14.52
095 1994 125     15.38
095 1994 126     15.03
095 1994 127     14.41
095 1994 128     14.24
095 1994 129     15.47
095 1994 130     16.24
095 1994 131     15.29
095 1994 132     13.59
095 1994 133     16.41
095 1994 134     17.51
095 1994 135     16.44
095 1994 136     17.34
095 1994 137     19.01
095 1994 138     19.03
095 1994 139     18.04
095 1994 140     18.18
095 1994 141     16.18
095 1994 142     14.93
095 1994 143     18.18
095 1994 144     15.29
095 1994 145     14.96
095 1994 146     17.85
095 1994 147     16.38
095 1994 148     16.69
095 1994 149     18.84
095 1994 150     20.79
095 1994 151     19.92
095 1994 152     18.62
095 1994 153     19.44
095 1994 154     18.60
095 1994 155     20.28
095 1994 156     19.33
095 1994 157     19.47
095 1994 158     20.06
095 1994 159     21.59
095 1994 160     21.04
095 1994 161     20.88
095 1994 162     20.84
095 1994 163     20.54
095 1994 164     23.25
095 1994 165     22.56
095 1994 166     22.57
095 1994 167     22.83
095 1994 168     21.54
095 1994 169     21.76
095 1994 170     18.76
095 1994 171     18.88
095 1994 172     19.70
095 1994 173     19.59
095 1994 174     21.03
095 1994 175     20.27
095 1994 176     22.21
095 1994 177     22.67
095 1994 178     22.22
095 1994 179     22.64
095 1994 180     22.14
095 1994 181     22.60
095 1994 182     23.16
095 1994 183     23.02
095 1994 184     23.44
095 1994 185     22.74
095 1994 186     21.33
095 1994 187     20.24
095 1994 188     20.31
095 1994 189     20.73
095 1994 190     21.88
095 1994 191     20.75
095 1994 192     21.53
095 1994 193     23.12
095 1994 194     21.15
095 1994 195     23.68
095 1994 196     22.98
095 1994 197     23.30
095 1994 198     23.36
095 1994 199     24.99
095 1994 200     23.07
095 1994 201     21.33
095 1994 202     22.12
095 1994 203     22.60
095 1994 204     24.41
095 1994 205     24.40
095 1994 206     22.04
095 1994 207     23.17
095 1994 208     21.24
095 1994 209     21.05
095 1994 210     22.87
095 1994 211     22.34
095 1994 212     23.99
095 1994 213     26.09
095 1994 214     23.51
095 1994 215     23.96
095 1994 216     23.23
095 1994 217     24.14
095 1994 218     26.02
095 1994 219     24.83
095 1994 220     24.11
095 1994 221     23.35
095 1994 222     24.08
095 1994 223     25.93
095 1994 224     25.52
095 1994 225     25.95
095 1994 226     25.59
095 1994 227     24.66
095 1994 228     22.59
095 1994 229     24.05
095 1994 230     24.04
095 1994 231     24.19
095 1994 232     23.75
095 1994 233     23.10
095 1994 234     24.48
095 1994 235     22.63
095 1994 236     22.23
095 1994 237     21.41
095 1994 238     22.72
095 1994 239     21.41
095 1994 240     21.83
095 1994 241     22.32
095 1994 242     21.91
095 1994 243     21.65
095 1994 244     21.55
095 1994 245     21.92
095 1994 246     22.67
095 1994 247     22.41
095 1994 248     22.81
095 1994 249     23.74
095 1994 250     23.09
095 1994 251     22.34
095 1994 252     22.67
095 1994 253     20.36
095 1994 254     20.98
095 1994 255     20.74
095 1994 256     17.74
095 1994 257     18.77
095 1994 258     19.51
095 1994 259     19.75
095 1994 260     16.81
095 1994 261     17.62
095 1994 262     17.49
095 1994 263     16.54
095 1994 264     15.51
095 1994 265     16.12
095 1994 266     17.14
095 1994 267     17.20
095 1994 268     13.00
095 1994 269     11.54
095 1994 270     15.31
095 1994 271     13.58
095 1994 272     14.42
095 1994 273     15.46
095 1994 274     14.79
095 1994 275     15.40
095 1994 276     14.27
095 1994 277     11.85
095 1994 278     13.83
095 1994 279     15.46
095 1994 280     13.77
095 1994 281     18.23
095 1994 282     17.20
095 1994 283     12.26
095 1994 284     10.40
095 1994 285     11.51
095 1994 286     13.51
095 1994 287     12.38
095 1994 288      8.08
095 1994 289      9.69
095 1994 290     11.45
095 1994 291     13.37
095 1994 292     13.77
095 1994 293      6.05
095 1994 294      5.05
095 1994 295      3.67
095 1994 296      6.58
095 1994 297      8.07
095 1994 298     10.44
095 1994 299     10.93
095 1994 300      3.88
095 1994 301      4.78
095 1994 302      3.42
095 1994 303     -0.65
095 1994 304      7.06
095 1994 305      7.93
095 1994 306      1.91
095 1994 307      0.93
095 1994 308     -0.79
095 1994 309      2.27
095 1994 310      6.21
095 1994 311      3.28
095 1994 312      5.29
095 1994 313      9.67
095 1994 314      5.01
095 1994 315      2.79
095 1994 316      2.16
095 1994 317     -0.09
095 1994 318      3.12
095 1994 319      1.83
095 1994 320      5.93
095 1994 321      7.08
095 1994 322      1.50
095 1994 323      4.99
095 1994 324      0.05
095 1994 325      4.21
095 1994 326      5.93
095 1994 327      2.30
095 1994 328      5.26
095 1994 329      4.47
095 1994 330     -6.22
095 1994 331     -2.66
095 1994 332     -2.67
095 1994 333     -2.10
095 1994 334     -2.36
095 1994 335     -3.78
095 1994 336      1.51
095 1994 337      2.88
095 1994 338      0.34
095 1994 339     -1.44
095 1994 340      0.72
095 1994 341     -6.56
095 1994 342     -6.63
095 1994 343     -3.79
095 1994 344    -11.46
095 1994 345     -4.32
095 1994 346    -20.75
095 1994 347    -19.87
095 1994 348     -9.13
095 1994 349     -3.52
095 1994 350      2.70
095 1994 351     -0.15
095 1994 352     -1.69
095 1994 353      1.26
095 1994 354      1.00
095 1994 355     -4.27
095 1994 356     -5.19
095 1994 357     -0.36
095 1994 358      2.29
095 1994 359     -7.96
095 1994 360     -1.07
095 1994 361      1.22
095 1994 362      1.82
095 1994 363     -0.09
095 1994 364     -2.15
095 1994 365     -1.13
095 1995   1      0.73
095 1995   2      3.48
095 1995   3      2.77
095 1995   4     -3.35
095 1995   5     -2.39
095 1995   6     -6.83
095 1995   7     -8.85
095 1995   8     -8.58
095 1995   9     -5.77
095 1995  10      1.33
095 1995  11    -14.74
095 1995  12    -17.78
095 1995  13     -9.78
095 1995  14     -9.28
095 1995  15     -2.65
095 1995  16      1.50
095 1995  17     -1.29
095 1995  18      0.64
095 1995  19     -1.17
095 1995  20      0.31
095 1995  21     -0.95
095 1995  22     -2.59
095 1995  23     -7.52
095 1995  24     -5.89
095 1995  25     -0.98
095 1995  26     -1.20
095 1995  27      1.56
095 1995  28     -1.95
095 1995  29      0.21
095 1995  30      1.86
095 1995  31     -5.41
095 1995  32     -0.98
095 1995  33      2.19
095 1995  34      1.09
095 1995  35      2.29
095 1995  36      0.92
095 1995  37     -7.46
095 1995  38     -7.57
095 1995  39     -0.96
095 1995  40      1.61
095 1995  41      0.70
095 1995  42     -4.96
095 1995  43     -4.88
095 1995  44     -1.42
095 1995  45      1.07
095 1995  46      2.79
095 1995  47      1.70
095 1995  48      5.01
095 1995  49      3.75
095 1995  50      2.81
095 1995  51      0.08
095 1995  52     -1.96
095 1995  53     -1.62
095 1995  54      0.18
095 1995  55      1.24
095 1995  56     -0.07
095 1995  57      0.46
095 1995  58      1.90
095 1995  59      4.44
095 1995  60      2.02
095 1995  61      1.26
095 1995  62      2.57
095 1995  63      4.71
095 1995  64      4.31
095 1995  65     -3.35
095 1995  66      1.09
095 1995  67      2.74
095 1995  68      7.43
095 1995  69      6.35
095 1995  70      2.98
095 1995  71      3.81
095 1995  72      5.96
095 1995  73      6.33
095 1995  74      7.56
095 1995  75      8.03
095 1995  76      8.92
095 1995  77      8.16
095 1995  78      5.44
095 1995  79      6.15
095 1995  80      5.71
095 1995  81      6.70
095 1995  82      7.70
095 1995  83      6.35
095 1995  84      6.48
095 1995  85      2.66
095 1995  86      3.10
095 1995  87      4.27
095 1995  88      5.97
095 1995  89      4.84
095 1995  90     -0.85
095 1995  91      2.87
095 1995  92      4.45
095 1995  93      8.80
095 1995  94      8.63
095 1995  95     13.24
095 1995  96     10.07
095 1995  97      6.28
095 1995  98      9.89
095 1995  99     10.21
095 1995 100      9.99
095 1995 101     10.80
095 1995 102     10.41
095 1995 103      9.59
095 1995 104     11.58
095 1995 105     11.81
095 1995 106     12.63
095 1995 107     10.85
095 1995 108     10.34
095 1995 109      9.96
095 1995 110     11.10
095 1995 111     11.19
095 1995 112     11.77
095 1995 113     13.31
095 1995 114     11.63
095 1995 115     10.00
095 1995 116     12.13
095 1995 117     11.79
095 1995 118     12.16
095 1995 119     16.50
095 1995 120     18.29
095 1995 121     18.80
095 1995 122     20.63
095 1995 123     19.01
095 1995 124     15.96
095 1995 125     19.44
095 1995 126     17.94
095 1995 127     14.95
095 1995 128     11.85
095 1995 129     12.81
095 1995 130     14.74
095 1995 131     15.21
095 1995 132     16.20
095 1995 133     16.77
095 1995 134     19.24
095 1995 135     17.27
095 1995 136     20.50
095 1995 137     20.32
095 1995 138     21.40
095 1995 139     18.25
095 1995 140     15.28
095 1995 141     14.59
095 1995 142     14.31
095 1995 143     14.48
095 1995 144     14.84
095 1995 145     16.76
095 1995 146     16.71
095 1995 147     15.43
095 1995 148     15.07
095 1995 149     19.03
095 1995 150     18.00
095 1995 151     20.78
095 1995 152     21.66
095 1995 153     22.17
095 1995 154     20.21
095 1995 155     15.76
095 1995 156     18.64
095 1995 157     20.27
095 1995 158     21.42
095 1995 159     18.66
095 1995 160     18.44
095 1995 161     19.18
095 1995 162     18.90
095 1995 163     20.63
095 1995 164     19.20
095 1995 165     19.98
095 1995 166     20.61
095 1995 167     22.17
095 1995 168     22.87
095 1995 169     21.13
095 1995 170     20.17
095 1995 171     21.62
095 1995 172     20.87
095 1995 173     20.37
095 1995 174     21.73
095 1995 175     21.71
095 1995 176     22.66
095 1995 177     21.79
095 1995 178     23.69
095 1995 179     21.94
095 1995 180     23.32
095 1995 181     22.15
095 1995 182     22.23
095 1995 183     23.85
095 1995 184     19.50
095 1995 185     19.59
095 1995 186     21.37
095 1995 187     23.24
095 1995 188     23.50
095 1995 189     22.38
095 1995 190     20.92
095 1995 191     22.73
095 1995 192     23.34
095 1995 193     23.82
095 1995 194     23.26
095 1995 195     23.97
095 1995 196     25.26
095 1995 197     24.00
095 1995 198     23.04
095 1995 199     24.41
095 1995 200     24.88
095 1995 201     26.03
095 1995 202     25.20
095 1995 203     25.06
095 1995 204     27.34
095 1995 205     25.56
095 1995 206     25.05
095 1995 207     24.92
095 1995 208     25.45
095 1995 209     25.50
095 1995 210     25.23
095 1995 211     25.95
095 1995 212     24.33
095 1995 213     22.23
095 1995 214     24.11
095 1995 215     23.67
095 1995 216     22.20
095 1995 217     22.05
095 1995 218     22.66
095 1995 219     23.60
095 1995 220     20.81
095 1995 221     22.95
095 1995 222     21.07
095 1995 223     21.31
095 1995 224     22.70
095 1995 225     23.93
095 1995 226     24.61
095 1995 227     24.13
095 1995 228     21.24
095 1995 229     22.62
095 1995 230     22.17
095 1995 231     23.08
095 1995 232     23.82
095 1995 233     23.44
095 1995 234     23.99
095 1995 235     24.07
095 1995 236     23.68
095 1995 237     23.30
095 1995 238     22.75
095 1995 239     22.25
095 1995 240     22.21
095 1995 241     23.28
095 1995 242     23.69
095 1995 243     24.86
095 1995 244     24.31
095 1995 245     23.88
095 1995 246     24.15
095 1995 247     23.45
095 1995 248     22.33
095 1995 249     20.88
095 1995 250     19.77
095 1995 251     19.98
095 1995 252     21.11
095 1995 253     21.01
095 1995 254     18.67
095 1995 255     19.34
095 1995 256     20.02
095 1995 257     19.87
095 1995 258     20.95
095 1995 259     19.42
095 1995 260     20.32
095 1995 261     18.08
095 1995 262     16.14
095 1995 263     16.24
095 1995 264     13.65
095 1995 265     16.07
095 1995 266     16.72
095 1995 267     17.24
095 1995 268     16.30
095 1995 269     13.55
095 1995 270     16.82
095 1995 271     14.11
095 1995 272     16.88
095 1995 273     17.46
095 1995 274     16.89
095 1995 275     15.57
095 1995 276     15.38
095 1995 277     14.57
095 1995 278     12.14
095 1995 279     10.63
095 1995 280     11.93
095 1995 281     15.27
095 1995 282     15.95
095 1995 283     15.53
095 1995 284     15.65
095 1995 285     17.07
095 1995 286     15.21
095 1995 287     11.65
095 1995 288     12.55
095 1995 289     13.81
095 1995 290     12.80
095 1995 291      9.83
095 1995 292      8.58
095 1995 293      8.82
095 1995 294     10.19
095 1995 295     12.13
095 1995 296      9.77
095 1995 297     12.35
095 1995 298     11.70
095 1995 299     11.94
095 1995 300     12.22
095 1995 301     12.36
095 1995 302     10.83
095 1995 303      9.86
095 1995 304      2.94
095 1995 305      2.16
095 1995 306      6.77
095 1995 307      7.24
095 1995 308      7.78
095 1995 309      6.36
095 1995 310     -1.82
095 1995 311     -0.94
095 1995 312      6.84
095 1995 313      8.22
095 1995 314      7.33
095 1995 315      8.08
095 1995 316      0.69
095 1995 317      5.23
095 1995 318      5.86
095 1995 319      5.34
095 1995 320      6.37
095 1995 321      5.50
095 1995 322     -1.66
095 1995 323     -0.31
095 1995 324      2.56
095 1995 325      4.55
095 1995 326      8.38
095 1995 327      5.95
095 1995 328      0.76
095 1995 329     -0.31
095 1995 330      1.95
095 1995 331      4.08
095 1995 332      8.27
095 1995 333      6.45
095 1995 334      1.62
095 1995 335    -13.32
095 1995 336    -17.04
095 1995 337     -9.69
095 1995 338      0.17
095 1995 339      1.12
095 1995 340      2.36
095 1995 341      3.77
095 1995 342     -0.82
095 1995 343      0.64
095 1995 344      5.45
095 1995 345     -1.09
095 1995 346     -4.48
095 1995 347      1.35
095 1995 348     -0.80
095 1995 349     -7.74
095 1995 350     -3.37
095 1995 351     -0.62
095 1995 352     -3.61
095 1995 353     -3.84
095 1995 354     -1.78
095 1995 355      1.21
095 1995 356     -3.90
095 1995 357    -12.80
095 1995 358    -12.80
095 1995 359     -9.51
095 1995 360     -7.55
095 1995 361     -1.70
095 1995 362      4.95
095 1995 363      2.24
095 1995 364     -6.84
095 1995 365    -11.45
095 1996   1    -10.68
095 1996   2    -11.06
095 1996   3     -7.97
095 1996   4     -6.33
095 1996   5     -3.63
095 1996   6      2.03
095 1996   7      4.19
095 1996   8      1.50
095 1996   9      2.68
095 1996  10     -0.80
095 1996  11     -2.74
095 1996  12      1.17
095 1996  13      4.22
095 1996  14      1.59
095 1996  15     -4.85
095 1996  16     -2.21
095 1996  17     -9.60
095 1996  18     -9.44
095 1996  19     -8.24
095 1996  20     -6.86
095 1996  21     -4.38
095 1996  22     -6.05
095 1996  23     -5.24
095 1996  24     -7.35
095 1996  25     -4.86
095 1996  26     -3.27
095 1996  27     -4.15
095 1996  28     -7.18
095 1996  29     -1.51
095 1996  30     -3.65
095 1996  31    -11.15
095 1996  32    -11.97
095 1996  33    -10.83
095 1996  34     -6.79
095 1996  35    -10.09
095 1996  36    -10.90
095 1996  37    -10.24
095 1996  38     -6.65
095 1996  39     -3.92
095 1996  40     -2.58
095 1996  41     -1.13
095 1996  42     -3.61
095 1996  43     -9.48
095 1996  44     -8.43
095 1996  45     -2.67
095 1996  46     -2.15
095 1996  47     -9.14
095 1996  48    -10.46
095 1996  49     -9.84
095 1996  50     -6.32
095 1996  51     -6.12
095 1996  52     -3.40
095 1996  53     -0.39
095 1996  54      0.38
095 1996  55      3.12
095 1996  56      5.70
095 1996  57      1.86
095 1996  58      0.51
095 1996  59      2.17
095 1996  60      4.03
095 1996  61      4.31
095 1996  62      6.17
095 1996  63      8.09
095 1996  64      4.95
095 1996  65      5.67
095 1996  66      5.51
095 1996  67      2.56
095 1996  68      7.94
095 1996  69     11.69
095 1996  70     11.54
095 1996  71      8.87
095 1996  72     -1.98
095 1996  73      0.58
095 1996  74      0.76
095 1996  75     -1.97
095 1996  76      4.40
095 1996  77      6.31
095 1996  78     10.32
095 1996  79     11.37
095 1996  80     11.12
095 1996  81      6.65
095 1996  82      4.61
095 1996  83      4.41
095 1996  84      8.22
095 1996  85      7.43
095 1996  86      6.17
095 1996  87      6.44
095 1996  88      5.00
095 1996  89      7.54
095 1996  90     10.31
095 1996  91      8.85
095 1996  92      7.82
095 1996  93      8.99
095 1996  94      9.25
095 1996  95      8.21
095 1996  96      6.82
095 1996  97      9.40
095 1996  98      2.88
095 1996  99      2.23
095 1996 100      2.76
095 1996 101      4.51
095 1996 102      8.68
095 1996 103     12.04
095 1996 104     14.78
095 1996 105     12.02
095 1996 106     10.07
095 1996 107     10.76
095 1996 108     10.18
095 1996 109     13.54
095 1996 110     11.59
095 1996 111     12.75
095 1996 112     12.59
095 1996 113     15.21
095 1996 114     15.19
095 1996 115     17.31
095 1996 116     15.83
095 1996 117      6.87
095 1996 118     10.07
095 1996 119     11.54
095 1996 120     14.54
095 1996 121     11.31
095 1996 122     14.38
095 1996 123     18.15
095 1996 124     16.52
095 1996 125     11.55
095 1996 126     10.58
095 1996 127     10.30
095 1996 128     12.98
095 1996 129     13.55
095 1996 130     14.02
095 1996 131     14.43
095 1996 132     13.78
095 1996 133     13.84
095 1996 134     13.47
095 1996 135     16.12
095 1996 136     12.67
095 1996 137     13.24
095 1996 138     14.07
095 1996 139     13.99
095 1996 140     14.68
095 1996 141     15.62
095 1996 142     16.56
095 1996 143     18.01
095 1996 144     18.49
095 1996 145     17.78
095 1996 146     18.37
095 1996 147     18.09
095 1996 148     19.73
095 1996 149     19.55
095 1996 150     18.26
095 1996 151     19.17
095 1996 152     13.99
095 1996 153     16.20
095 1996 154     17.48
095 1996 155     16.94
095 1996 156     12.08
095 1996 157     14.80
095 1996 158     15.70
095 1996 159     17.23
095 1996 160     19.20
095 1996 161     17.42
095 1996 162     20.71
095 1996 163     22.89
095 1996 164     23.35
095 1996 165     23.27
095 1996 166     23.05
095 1996 167     23.96
095 1996 168     24.11
095 1996 169     19.46
095 1996 170     20.33
095 1996 171     20.21
095 1996 172     22.86
095 1996 173     24.39
095 1996 174     23.27
095 1996 175     21.77
095 1996 176     22.87
095 1996 177     23.87
095 1996 178     23.08
095 1996 179     24.18
095 1996 180     23.59
095 1996 181     21.92
095 1996 182     22.53
095 1996 183     22.42
095 1996 184     23.31
095 1996 185     22.10
095 1996 186     21.63
095 1996 187     22.85
095 1996 188     24.22
095 1996 189     23.35
095 1996 190     23.97
095 1996 191     23.66
095 1996 192     22.68
095 1996 193     24.46
095 1996 194     25.44
095 1996 195     24.07
095 1996 196     24.32
095 1996 197     24.88
095 1996 198     23.27
095 1996 199     24.05
095 1996 200     23.48
095 1996 201     24.07
095 1996 202     24.52
095 1996 203     23.00
095 1996 204     24.23
095 1996 205     24.19
095 1996 206     24.09
095 1996 207     23.36
095 1996 208     23.98
095 1996 209     25.94
095 1996 210     26.41
095 1996 211     26.74
095 1996 212     25.91
095 1996 213     27.92
095 1996 214     24.10
095 1996 215     26.27
095 1996 216     24.51
095 1996 217     23.72
095 1996 218     23.05
095 1996 219     23.48
095 1996 220     24.91
095 1996 221     25.00
095 1996 222     24.95
095 1996 223     24.45
095 1996 224     25.24
095 1996 225     23.50
095 1996 226     23.10
095 1996 227     24.56
095 1996 228     23.56
095 1996 229     23.51
095 1996 230     24.63
095 1996 231     22.41
095 1996 232     21.46
095 1996 233     21.81
095 1996 234     22.58
095 1996 235     21.36
095 1996 236     22.46
095 1996 237     22.69
095 1996 238     23.41
095 1996 239     23.63
095 1996 240     23.68
095 1996 241     23.98
095 1996 242     23.97
095 1996 243     24.26
095 1996 244     24.48
095 1996 245     22.10
095 1996 246     18.75
095 1996 247     18.10
095 1996 248     19.66
095 1996 249     22.72
095 1996 250     22.05
095 1996 251     22.89
095 1996 252     21.72
095 1996 253     19.04
095 1996 254     20.01
095 1996 255     20.69
095 1996 256     20.43
095 1996 257     19.54
095 1996 258     18.30
095 1996 259     15.82
095 1996 260     17.43
095 1996 261     17.12
095 1996 262     16.06
095 1996 263     15.44
095 1996 264     14.43
095 1996 265     12.69
095 1996 266     15.33
095 1996 267     17.65
095 1996 268     17.19
095 1996 269     17.21
095 1996 270     16.94
095 1996 271     16.13
095 1996 272     15.71
095 1996 273     15.81
095 1996 274     15.81
095 1996 275     10.44
095 1996 276      8.92
095 1996 277     11.04
095 1996 278     12.52
095 1996 279     13.85
095 1996 280     13.57
095 1996 281     14.32
095 1996 282     16.52
095 1996 283     16.24
095 1996 284     13.74
095 1996 285     15.13
095 1996 286     15.28
095 1996 287     15.72
095 1996 288     14.85
095 1996 289     13.57
095 1996 290      3.28
095 1996 291      1.94
095 1996 292      3.93
095 1996 293      5.99
095 1996 294      9.18
095 1996 295      6.18
095 1996 296      5.77
095 1996 297      7.65
095 1996 298     11.60
095 1996 299     11.58
095 1996 300     11.70
095 1996 301     10.29
095 1996 302     11.29
095 1996 303     12.39
095 1996 304     14.37
095 1996 305     12.36
095 1996 306      9.49
095 1996 307      3.29
095 1996 308      5.24
095 1996 309     11.26
095 1996 310     13.30
095 1996 311      4.11
095 1996 312      5.64
095 1996 313      6.61
095 1996 314     -0.28
095 1996 315      1.16
095 1996 316      9.96
095 1996 317     15.02
095 1996 318      3.44
095 1996 319      2.94
095 1996 320      3.37
095 1996 321     -0.57
095 1996 322     -2.79
095 1996 323     -3.07
095 1996 324     -1.95
095 1996 325     -4.20
095 1996 326     -1.24
095 1996 327      3.09
095 1996 328      3.72
095 1996 329      4.02
095 1996 330      5.23
095 1996 331     -1.35
095 1996 332     -1.76
095 1996 333      1.51
095 1996 334     -4.69
095 1996 335     -9.63
095 1996 336     -9.97
095 1996 337     -4.86
095 1996 338     -8.30
095 1996 339     -7.31
095 1996 340     -6.64
095 1996 341     -8.15
095 1996 342     -5.09
095 1996 343     -3.08
095 1996 344      2.35
095 1996 345      3.86
095 1996 346      2.05
095 1996 347     -2.08
095 1996 348     -6.96
095 1996 349     -4.35
095 1996 350    -10.90
095 1996 351    -10.90
095 1996 352     -9.00
095 1996 353     -2.68
095 1996 354     -4.28
095 1996 355     -3.12
095 1996 356     -3.78
095 1996 357     -2.31
095 1996 358      1.19
095 1996 359      0.89
095 1996 360     -1.23
095 1996 361     -6.07
095 1996 362     -8.04
095 1996 363    -10.12
095 1996 364    -14.31
095 1996 365    -12.25
095 1997   1     -8.76
095 1997   2     -4.56
095 1997   3     -1.53
095 1997   4     -1.09
095 1997   5      0.24
095 1997   6     -9.61
095 1997   7     -2.48
095 1997   8     -1.57
095 1997   9     -0.09
095 1997  10     -1.35
095 1997  11      2.05
095 1997  12      2.10
095 1997  13      3.60
095 1997  14      2.39
095 1997  15      0.49
095 1997  16     -3.03
095 1997  17      1.31
095 1997  18     -0.34
095 1997  19     -2.20
095 1997  20     -0.01
095 1997  21      3.09
095 1997  22      5.24
095 1997  23      3.85
095 1997  24      2.08
095 1997  25      3.81
095 1997  26     -3.54
095 1997  27     -8.93
095 1997  28     -9.80
095 1997  29    -15.89
095 1997  30    -15.41
095 1997  31     -7.79
095 1997  32     -7.44
095 1997  33    -14.37
095 1997  34    -12.07
095 1997  35     -4.66
095 1997  36     -2.31
095 1997  37      3.62
095 1997  38      0.65
095 1997  39     -2.01
095 1997  40      1.15
095 1997  41      3.26
095 1997  42      2.22
095 1997  43     -0.47
095 1997  44     -3.05
095 1997  45      1.40
095 1997  46      6.79
095 1997  47      8.00
095 1997  48      5.45
095 1997  49      6.90
095 1997  50      5.06
095 1997  51      4.61
095 1997  52      1.14
095 1997  53     -4.07
095 1997  54     -7.40
095 1997  55     -7.15
095 1997  56     -4.73
095 1997  57     -2.32
095 1997  58      0.64
095 1997  59      2.13
095 1997  60      3.28
095 1997  61      4.24
095 1997  62      5.37
095 1997  63      6.11
095 1997  64      9.68
095 1997  65      8.79
095 1997  66      6.79
095 1997  67      4.59
095 1997  68      0.22
095 1997  69      2.11
095 1997  70      3.18
095 1997  71      1.86
095 1997  72      1.46
095 1997  73      0.79
095 1997  74      0.15
095 1997  75      1.18
095 1997  76      2.80
095 1997  77      5.76
095 1997  78      8.31
095 1997  79      1.36
095 1997  80      1.51
095 1997  81      4.74
095 1997  82      6.15
095 1997  83      0.99
095 1997  84      3.77
095 1997  85      3.23
095 1997  86     -0.02
095 1997  87      2.25
095 1997  88      3.58
095 1997  89      3.99
095 1997  90      2.59
095 1997  91      6.77
095 1997  92      8.46
095 1997  93     12.00
095 1997  94      9.07
095 1997  95     10.40
095 1997  96     11.83
095 1997  97     10.75
095 1997  98      8.89
095 1997  99     13.43
095 1997 100      6.76
095 1997 101      8.25
095 1997 102     11.75
095 1997 103     11.86
095 1997 104     12.66
095 1997 105      7.44
095 1997 106     10.56
095 1997 107     10.67
095 1997 108     10.18
095 1997 109      9.48
095 1997 110     10.72
095 1997 111     12.46
095 1997 112     15.29
095 1997 113     17.61
095 1997 114     18.04
095 1997 115     14.28
095 1997 116     14.11
095 1997 117     16.26
095 1997 118     16.95
095 1997 119     17.72
095 1997 120     16.88
095 1997 121     15.01
095 1997 122     13.88
095 1997 123     17.03
095 1997 124     13.03
095 1997 125     16.97
095 1997 126     19.15
095 1997 127     16.97
095 1997 128     18.74
095 1997 129     15.13
095 1997 130     15.44
095 1997 131     16.28
095 1997 132     14.55
095 1997 133     13.24
095 1997 134     11.33
095 1997 135     12.00
095 1997 136     11.53
095 1997 137     12.65
095 1997 138     14.71
095 1997 139     19.08
095 1997 140     16.90
095 1997 141     13.83
095 1997 142     15.47
095 1997 143     18.63
095 1997 144     15.97
095 1997 145     16.10
095 1997 146     14.61
095 1997 147     17.89
095 1997 148     19.94
095 1997 149     19.34
095 1997 150     18.02
095 1997 151     18.95
095 1997 152     20.85
095 1997 153     19.06
095 1997 154     20.52
095 1997 155     19.84
095 1997 156     21.13
095 1997 157     20.49
095 1997 158     20.31
095 1997 159     21.62
095 1997 160     22.91
095 1997 161     21.96
095 1997 162     19.83
095 1997 163     19.65
095 1997 164     21.18
095 1997 165     22.87
095 1997 166     22.90
095 1997 167     21.11
095 1997 168     22.41
095 1997 169     20.14
095 1997 170     20.69
095 1997 171     22.60
095 1997 172     21.63
095 1997 173     24.86
095 1997 174     20.22
095 1997 175     23.23
095 1997 176     24.06
095 1997 177     23.50
095 1997 178     23.05
095 1997 179     25.49
095 1997 180     22.63
095 1997 181     23.25
095 1997 182     23.60
095 1997 183     23.12
095 1997 184     23.77
095 1997 185     24.14
095 1997 186     25.28
095 1997 187     23.76
095 1997 188     21.97
095 1997 189     20.50
095 1997 190     24.87
095 1997 191     24.43
095 1997 192     24.61
095 1997 193     23.70
095 1997 194     23.00
095 1997 195     25.60
095 1997 196     23.48
095 1997 197     24.92
095 1997 198     25.83
095 1997 199     24.79
095 1997 200     24.40
095 1997 201     24.87
095 1997 202     24.51
095 1997 203     24.90
095 1997 204     26.20
095 1997 205     23.93
095 1997 206     22.34
095 1997 207     25.30
095 1997 208     24.87
095 1997 209     25.09
095 1997 210     26.01
095 1997 211     27.90
095 1997 212     25.13
095 1997 213     23.14
095 1997 214     24.88
095 1997 215     23.55
095 1997 216     24.57
095 1997 217     24.94
095 1997 218     25.15
095 1997 219     24.84
095 1997 220     25.68
095 1997 221     25.45
095 1997 222     25.02
095 1997 223     25.00
095 1997 224     24.26
095 1997 225     25.14
095 1997 226     26.82
095 1997 227     23.07
095 1997 228     25.08
095 1997 229     25.23
095 1997 230     22.70
095 1997 231     22.87
095 1997 232     22.44
095 1997 233     22.82
095 1997 234     22.79
095 1997 235     21.05
095 1997 236     22.85
095 1997 237     20.21
095 1997 238     22.28
095 1997 239     21.67
095 1997 240     20.91
095 1997 241     20.70
095 1997 242     20.72
095 1997 243     20.95
095 1997 244     21.33
095 1997 245     21.51
095 1997 246     20.64
095 1997 247     22.27
095 1997 248     22.21
095 1997 249     22.67
095 1997 250     22.91
095 1997 251     23.31
095 1997 252     22.98
095 1997 253     20.12
095 1997 254     17.67
095 1997 255     16.94
095 1997 256     17.80
095 1997 257     16.42
095 1997 258     16.97
095 1997 259     17.72
095 1997 260     17.64
095 1997 261     19.86
095 1997 262     19.08
095 1997 263     19.74
095 1997 264     16.60
095 1997 265     17.00
095 1997 266     18.02
095 1997 267     19.25
095 1997 268     18.53
095 1997 269     19.32
095 1997 270     18.25
095 1997 271     17.30
095 1997 272     16.49
095 1997 273     11.35
095 1997 274     16.32
095 1997 275     17.73
095 1997 276     17.43
095 1997 277     15.33
095 1997 278     10.11
095 1997 279      8.39
095 1997 280      9.86
095 1997 281     11.23
095 1997 282     12.90
095 1997 283     13.23
095 1997 284     15.13
095 1997 285     10.07
095 1997 286     10.86
095 1997 287     10.80
095 1997 288      9.87
095 1997 289     10.22
095 1997 290     12.59
095 1997 291     12.58
095 1997 292     15.24
095 1997 293     14.80
095 1997 294     15.29
095 1997 295     15.71
095 1997 296      6.55
095 1997 297      2.94
095 1997 298      7.20
095 1997 299      6.98
095 1997 300     10.27
095 1997 301     10.37
095 1997 302     12.26
095 1997 303     10.09
095 1997 304      4.42
095 1997 305      3.04
095 1997 306      3.78
095 1997 307      6.34
095 1997 308      6.79
095 1997 309     12.21
095 1997 310     12.55
095 1997 311     12.54
095 1997 312     13.14
095 1997 313     13.56
095 1997 314     12.11
095 1997 315      5.40
095 1997 316      5.48
095 1997 317      9.98
095 1997 318      8.46
095 1997 319     11.49
095 1997 320     12.09
095 1997 321      8.51
095 1997 322      3.48
095 1997 323      5.65
095 1997 324      9.00
095 1997 325      6.15
095 1997 326      5.85
095 1997 327      5.67
095 1997 328      3.84
095 1997 329      1.35
095 1997 330     -3.11
095 1997 331     -9.68
095 1997 332     -8.27
095 1997 333     -6.80
095 1997 334     -6.25
095 1997 335     -5.89
095 1997 336     -2.65
095 1997 337     -0.51
095 1997 338     -0.70
095 1997 339     -4.13
095 1997 340     -2.27
095 1997 341      2.87
095 1997 342      4.89
095 1997 343      4.46
095 1997 344      3.84
095 1997 345      2.85
095 1997 346      4.61
095 1997 347      4.89
095 1997 348     -0.96
095 1997 349     -4.59
095 1997 350     -2.68
095 1997 351     -1.98
095 1997 352     -3.69
095 1997 353     -3.71
095 1997 354     -8.30
095 1997 355     -7.01
095 1997 356     -3.54
095 1997 357     -1.68
095 1997 358      2.68
095 1997 359      4.52
095 1997 360     -6.12
095 1997 361     -9.02
095 1997 362     -6.30
095 1997 363     -9.68
095 1997 364     -6.20
095 1997 365     -0.48
095 1998   1     -0.98
095 1998   2     -6.05
095 1998   3     -6.20
095 1998   4     -3.81
095 1998   5     -0.67
095 1998   6     -9.76
095 1998   7     -9.61
095 1998   8     -4.02
095 1998   9     -3.99
095 1998  10     -2.31
095 1998  11     -4.48
095 1998  12     -0.07
095 1998  13      1.09
095 1998  14     -4.76
095 1998  15     -5.35
095 1998  16     -1.36
095 1998  17      1.50
095 1998  18     -0.34
095 1998  19     -1.95
095 1998  20     -2.77
095 1998  21     -0.77
095 1998  22     -1.56
095 1998  23     -9.05
095 1998  24     -9.00
095 1998  25     -2.41
095 1998  26      0.51
095 1998  27     -2.02
095 1998  28     -3.94
095 1998  29     -1.31
095 1998  30     -2.06
095 1998  31     -3.35
095 1998  32      0.99
095 1998  33      0.42
095 1998  34     -0.25
095 1998  35      0.61
095 1998  36      3.75
095 1998  37      8.34
095 1998  38      6.21
095 1998  39      3.24
095 1998  40     -3.88
095 1998  41     -3.93
095 1998  42      1.35
095 1998  43      0.24
095 1998  44     -6.44
095 1998  45     -4.48
095 1998  46     -1.40
095 1998  47     -1.60
095 1998  48     -1.69
095 1998  49     -0.76
095 1998  50     -0.40
095 1998  51     -2.52
095 1998  52     -2.69
095 1998  53     -1.44
095 1998  54     -1.70
095 1998  55     -0.94
095 1998  56     -0.11
095 1998  57      3.48
095 1998  58      3.75
095 1998  59      0.85
095 1998  60      0.77
095 1998  61     -0.02
095 1998  62      1.65
095 1998  63      0.47
095 1998  64     -0.44
095 1998  65     -1.63
095 1998  66      0.29
095 1998  67      3.11
095 1998  68      2.73
095 1998  69      1.60
095 1998  70      0.22
095 1998  71      3.78
095 1998  72      0.53
095 1998  73      1.18
095 1998  74      3.81
095 1998  75      7.05
095 1998  76      4.87
095 1998  77     -1.11
095 1998  78     -1.05
095 1998  79      2.29
095 1998  80      0.14
095 1998  81     -0.50
095 1998  82      1.30
095 1998  83      4.99
095 1998  84      3.15
095 1998  85      3.71
095 1998  86      2.01
095 1998  87      4.46
095 1998  88      3.43
095 1998  89      6.65
095 1998  90      9.64
095 1998  91      8.93
095 1998  92      7.57
095 1998  93      9.05
095 1998  94     10.80
095 1998  95      6.24
095 1998  96      3.66
095 1998  97      2.42
095 1998  98     10.39
095 1998  99      7.58
095 1998 100      4.24
095 1998 101      7.89
095 1998 102      4.89
095 1998 103      8.57
095 1998 104      5.83
095 1998 105      7.44
095 1998 106     10.42
095 1998 107     11.62
095 1998 108     16.25
095 1998 109     11.72
095 1998 110     10.34
095 1998 111      8.96
095 1998 112     12.84
095 1998 113     12.88
095 1998 114      9.03
095 1998 115      8.10
095 1998 116      9.73
095 1998 117      7.75
095 1998 118     10.43
095 1998 119      8.34
095 1998 120     11.65
095 1998 121     12.78
095 1998 122     11.10
095 1998 123      9.56
095 1998 124     11.71
095 1998 125     11.79
095 1998 126     14.68
095 1998 127     11.57
095 1998 128     13.06
095 1998 129     15.45
095 1998 130     17.79
095 1998 131     14.24
095 1998 132     16.15
095 1998 133     13.39
095 1998 134     11.33
095 1998 135     14.81
095 1998 136     14.73
095 1998 137     16.05
095 1998 138     16.07
095 1998 139     16.30
095 1998 140     16.90
095 1998 141     18.02
095 1998 142     17.45
095 1998 143     15.11
095 1998 144     13.11
095 1998 145     12.94
095 1998 146     14.95
095 1998 147     12.90
095 1998 148     16.84
095 1998 149     17.48
095 1998 150     17.25
095 1998 151     16.52
095 1998 152     17.05
095 1998 153     17.96
095 1998 154     17.99
095 1998 155     18.27
095 1998 156     20.78
095 1998 157     22.19
095 1998 158     19.53
095 1998 159     18.61
095 1998 160     18.81
095 1998 161     20.89
095 1998 162     20.81
095 1998 163     20.11
095 1998 164     20.98
095 1998 165     22.60
095 1998 166     22.93
095 1998 167     22.47
095 1998 168     22.41
095 1998 169     22.28
095 1998 170     19.41
095 1998 171     17.09
095 1998 172     17.43
095 1998 173     16.84
095 1998 174     17.70
095 1998 175     18.67
095 1998 176     17.40
095 1998 177     19.68
095 1998 178     21.07
095 1998 179     23.46
095 1998 180     22.64
095 1998 181     23.25
095 1998 182     20.34
095 1998 183     23.53
095 1998 184     22.57
095 1998 185     21.61
095 1998 186     21.12
095 1998 187     22.44
095 1998 188     23.59
095 1998 189     22.50
095 1998 190     23.43
095 1998 191     24.55
095 1998 192     25.08
095 1998 193     25.40
095 1998 194     22.76
095 1998 195     23.89
095 1998 196     23.13
095 1998 197     22.31
095 1998 198     21.84
095 1998 199     23.51
095 1998 200     24.59
095 1998 201     24.08
095 1998 202     24.59
095 1998 203     24.60
095 1998 204     24.14
095 1998 205     24.14
095 1998 206     22.11
095 1998 207     21.39
095 1998 208     20.04
095 1998 209     20.20
095 1998 210     24.27
095 1998 211     26.24
095 1998 212     25.17
095 1998 213     26.48
095 1998 214     25.48
095 1998 215     25.85
095 1998 216     26.57
095 1998 217     26.43
095 1998 218     25.69
095 1998 219     24.87
095 1998 220     24.17
095 1998 221     24.50
095 1998 222     25.29
095 1998 223     24.32
095 1998 224     20.18
095 1998 225     20.15
095 1998 226     23.31
095 1998 227     22.86
095 1998 228     23.33
095 1998 229     22.32
095 1998 230     23.23
095 1998 231     20.71
095 1998 232     24.13
095 1998 233     22.55
095 1998 234     21.78
095 1998 235     20.15
095 1998 236     21.42
095 1998 237     20.51
095 1998 238     19.16
095 1998 239     20.29
095 1998 240     21.58
095 1998 241     23.30
095 1998 242     21.18
095 1998 243     20.35
095 1998 244     24.14
095 1998 245     23.60
095 1998 246     22.08
095 1998 247     21.07
095 1998 248     21.65
095 1998 249     20.33
095 1998 250     21.19
095 1998 251     21.26
095 1998 252     20.40
095 1998 253     19.07
095 1998 254     19.30
095 1998 255     17.84
095 1998 256     19.67
095 1998 257     19.23
095 1998 258     19.01
095 1998 259     19.47
095 1998 260     22.34
095 1998 261     21.16
095 1998 262     16.69
095 1998 263     16.72
095 1998 264     16.82
095 1998 265     18.36
095 1998 266     17.91
095 1998 267     14.80
095 1998 268     14.46
095 1998 269     14.06
095 1998 270     15.17
095 1998 271     15.71
095 1998 272     15.40
095 1998 273     12.23
095 1998 274     10.05
095 1998 275      9.54
095 1998 276     11.69
095 1998 277     11.50
095 1998 278     13.97
095 1998 279     13.69
095 1998 280     14.46
095 1998 281     15.10
095 1998 282     15.22
095 1998 283     14.45
095 1998 284     15.49
095 1998 285     17.15
095 1998 286     13.72
095 1998 287     12.81
095 1998 288     10.68
095 1998 289     12.36
095 1998 290     13.75
095 1998 291     12.23
095 1998 292      7.49
095 1998 293      8.17
095 1998 294      9.43
095 1998 295      1.50
095 1998 296      6.83
095 1998 297     10.61
095 1998 298     11.31
095 1998 299     10.65
095 1998 300      5.64
095 1998 301      1.93
095 1998 302      3.54
095 1998 303      6.23
095 1998 304      2.96
095 1998 305     -0.36
095 1998 306      2.47
095 1998 307      7.34
095 1998 308      2.39
095 1998 309      1.66
095 1998 310      3.83
095 1998 311      6.03
095 1998 312      8.78
095 1998 313      7.65
095 1998 314      3.59
095 1998 315      2.84
095 1998 316      1.36
095 1998 317      2.14
095 1998 318      0.50
095 1998 319      5.56
095 1998 320      3.12
095 1998 321      0.72
095 1998 322      2.70
095 1998 323      3.85
095 1998 324      4.79
095 1998 325      3.39
095 1998 326      3.74
095 1998 327     -1.36
095 1998 328      3.05
095 1998 329      5.98
095 1998 330      0.16
095 1998 331     -1.91
095 1998 332      1.47
095 1998 333      6.73
095 1998 334      6.60
095 1998 335      4.40
095 1998 336      1.09
095 1998 337      1.96
095 1998 338     -1.74
095 1998 339     -5.56
095 1998 340     -6.89
095 1998 341     -8.44
095 1998 342     -6.39
095 1998 343     -6.76
095 1998 344     -7.54
095 1998 345     -8.46
095 1998 346     -7.29
095 1998 347     -5.85
095 1998 348     -4.45
095 1998 349     -4.70
095 1998 350     -4.65
095 1998 351     -8.37
095 1998 352     -9.47
095 1998 353     -7.77
095 1998 354     -6.04
095 1998 355     -8.34
095 1998 356     -5.97
095 1998 357     -4.20
095 1998 358     -2.04
095 1998 359     -2.10
095 1998 360     -5.24
095 1998 361     -5.30
095 1998 362     -3.74
095 1998 363     -4.07
095 1998 364     -3.64
095 1998 365     -1.40
095 1999   1      1.18
095 1999   2     -0.39
095 1999   3     -3.16
095 1999   4     -5.65
095 1999   5     -5.75
095 1999   6     -5.34
095 1999   7     -6.49
095 1999   8     -6.53
095 1999   9     -4.64
095 1999  10     -4.98
095 1999  11     -5.08
095 1999  12     -6.66
095 1999  13     -7.81
095 1999  14     -6.99
095 1999  15      0.47
095 1999  16     -4.59
095 1999  17      0.94
095 1999  18     -3.26
095 1999  19     -0.04
095 1999  20      0.06
095 1999  21     -8.75
095 1999  22    -11.04
095 1999  23     -9.77
095 1999  24     -3.02
095 1999  25     -1.89
095 1999  26     -5.09
095 1999  27     -3.48
095 1999  28     -5.81
095 1999  29     -2.59
095 1999  30      2.19
095 1999  31      1.36
095 1999  32     -4.49
095 1999  33     -1.44
095 1999  34      3.42
095 1999  35     -1.59
095 1999  36     -5.79
095 1999  37      0.55
095 1999  38     -1.72
095 1999  39     -0.50
095 1999  40      3.51
095 1999  41      3.89
095 1999  42      4.44
095 1999  43      2.24
095 1999  44      2.63
095 1999  45    -12.69
095 1999  46     -5.11
095 1999  47     -0.12
095 1999  48     -6.56
095 1999  49     -8.16
095 1999  50     -5.67
095 1999  51     -2.12
095 1999  52     -5.46
095 1999  53     -5.36
095 1999  54     -3.51
095 1999  55      4.43
095 1999  56      4.81
095 1999  57      4.48
095 1999  58      3.92
095 1999  59      5.57
095 1999  60     -4.67
095 1999  61     -6.05
095 1999  62     -9.14
095 1999  63     -7.57
095 1999  64     -5.89
095 1999  65     -4.26
095 1999  66     -0.94
095 1999  67     -1.30
095 1999  68      2.11
095 1999  69      3.58
095 1999  70      2.01
095 1999  71      3.61
095 1999  72      5.73
095 1999  73      3.51
095 1999  74      2.06
095 1999  75      3.21
095 1999  76     -0.08
095 1999  77     -1.37
095 1999  78     -2.11
095 1999  79      1.06
095 1999  80      1.33
095 1999  81      3.67
095 1999  82      4.74
095 1999  83      4.94
095 1999  84      2.95
095 1999  85      2.00
095 1999  86      1.80
095 1999  87      2.05
095 1999  88      2.41
095 1999  89      2.62
095 1999  90      2.95
095 1999  91      4.91
095 1999  92      4.63
095 1999  93      2.99
095 1999  94      5.37
095 1999  95      5.57
095 1999  96      8.41
095 1999  97      8.96
095 1999  98     12.53
095 1999  99     10.24
095 1999 100     10.78
095 1999 101     11.64
095 1999 102      7.90
095 1999 103     11.67
095 1999 104     11.64
095 1999 105      8.56
095 1999 106      9.19
095 1999 107      9.19
095 1999 108      9.00
095 1999 109      9.80
095 1999 110      7.39
095 1999 111     12.15
095 1999 112     12.99
095 1999 113     12.82
095 1999 114     13.85
095 1999 115     16.37
095 1999 116     12.82
095 1999 117     14.99
095 1999 118     10.11
095 1999 119     11.20
095 1999 120     13.28
095 1999 121     10.46
095 1999 122     14.26
095 1999 123     15.18
095 1999 124     15.23
095 1999 125     13.04
095 1999 126     16.42
095 1999 127     16.52
095 1999 128     17.47
095 1999 129     18.79
095 1999 130     13.24
095 1999 131     15.22
095 1999 132     10.55
095 1999 133     12.55
095 1999 134     15.22
095 1999 135     14.26
095 1999 136     12.75
095 1999 137     15.36
095 1999 138     18.70
095 1999 139     18.70
095 1999 140     18.57
095 1999 141     19.92
095 1999 142     22.75
095 1999 143     20.19
095 1999 144     19.42
095 1999 145     18.09
095 1999 146     14.41
095 1999 147     15.06
095 1999 148     16.39
095 1999 149     20.21
095 1999 150     17.62
095 1999 151     18.18
095 1999 152     15.27
095 1999 153     14.75
095 1999 154     17.61
095 1999 155     19.97
095 1999 156     21.40
095 1999 157     19.35
095 1999 158     21.60
095 1999 159     20.39
095 1999 160     21.08
095 1999 161     17.97
095 1999 162     20.14
095 1999 163     21.08
095 1999 164     23.22
095 1999 165     18.86
095 1999 166     21.43
095 1999 167     21.65
095 1999 168     23.46
095 1999 169     21.72
095 1999 170     19.61
095 1999 171     19.33
095 1999 172     18.23
095 1999 173     19.74
095 1999 174     19.45
095 1999 175     22.95
095 1999 176     21.77
095 1999 177     20.95
095 1999 178     20.85
095 1999 179     21.83
095 1999 180     22.62
095 1999 181     21.21
095 1999 182     21.43
095 1999 183     22.07
095 1999 184     23.19
095 1999 185     21.77
095 1999 186     20.18
095 1999 187     21.06
095 1999 188     21.13
095 1999 189     21.48
095 1999 190     20.52
095 1999 191     19.35
095 1999 192     19.45
095 1999 193     20.25
095 1999 194     20.77
095 1999 195     18.71
095 1999 196     21.52
095 1999 197     23.36
095 1999 198     24.28
095 1999 199     22.94
095 1999 200     22.60
095 1999 201     24.56
095 1999 202     24.48
095 1999 203     24.18
095 1999 204     25.69
095 1999 205     24.76
095 1999 206     25.27
095 1999 207     25.53
095 1999 208     24.27
095 1999 209     23.09
095 1999 210     23.69
095 1999 211     24.79
095 1999 212     24.39
095 1999 213     24.94
095 1999 214     24.39
095 1999 215     23.62
095 1999 216     24.51
095 1999 217     25.25
095 1999 218     24.59
095 1999 219     23.58
095 1999 220     23.19
095 1999 221     22.93
095 1999 222     24.10
095 1999 223     23.20
095 1999 224     25.32
095 1999 225     24.41
095 1999 226     26.21
095 1999 227     25.41
095 1999 228     24.21
095 1999 229     22.03
095 1999 230     22.08
095 1999 231     20.28
095 1999 232     20.38
095 1999 233     20.47
095 1999 234     22.93
095 1999 235     21.04
095 1999 236     20.79
095 1999 237     21.72
095 1999 238     21.45
095 1999 239     20.04
095 1999 240     17.00
095 1999 241     19.57
095 1999 242     19.90
095 1999 243     20.17
095 1999 244     20.03
095 1999 245     19.17
095 1999 246     19.90
095 1999 247     20.23
095 1999 248     20.47
095 1999 249     21.35
095 1999 250     19.65
095 1999 251     20.19
095 1999 252     18.94
095 1999 253     18.22
095 1999 254     17.42
095 1999 255     16.83
095 1999 256     18.46
095 1999 257     18.28
095 1999 258     17.73
095 1999 259     16.71
095 1999 260     17.32
095 1999 261     17.39
095 1999 262     17.23
095 1999 263     15.79
095 1999 264     15.41
095 1999 265     13.92
095 1999 266     12.48
095 1999 267     16.50
095 1999 268     16.46
095 1999 269     13.07
095 1999 270      9.92
095 1999 271     11.67
095 1999 272     14.77
095 1999 273     15.24
095 1999 274     15.43
095 1999 275     15.34
095 1999 276     12.98
095 1999 277     10.46
095 1999 278      6.78
095 1999 279      8.80
095 1999 280     12.35
095 1999 281     11.74
095 1999 282     12.33
095 1999 283      8.47
095 1999 284      8.74
095 1999 285     10.05
095 1999 286     10.08
095 1999 287     13.10
095 1999 288     12.02
095 1999 289      9.69
095 1999 290     10.14
095 1999 291      9.83
095 1999 292     13.03
095 1999 293      6.28
095 1999 294      3.24
095 1999 295      5.44
095 1999 296      9.01
095 1999 297      9.64
095 1999 298      6.72
095 1999 299      6.49
095 1999 300      9.14
095 1999 301      7.92
095 1999 302      4.23
095 1999 303     -0.59
095 1999 304      2.57
095 1999 305      7.34
095 1999 306      8.53
095 1999 307     12.35
095 1999 308     14.52
095 1999 309      7.86
095 1999 310      8.15
095 1999 311     13.40
095 1999 312      3.22
095 1999 313      5.87
095 1999 314     10.38
095 1999 315      9.36
095 1999 316      5.72
095 1999 317      7.18
095 1999 318     11.10
095 1999 319      9.13
095 1999 320      8.02
095 1999 321      1.64
095 1999 322     -2.00
095 1999 323      5.22
095 1999 324      6.42
095 1999 325     -0.32
095 1999 326     -6.42
095 1999 327     -3.87
095 1999 328      2.91
095 1999 329      4.56
095 1999 330     -3.15
095 1999 331     -7.34
095 1999 332     -5.23
095 1999 333      3.32
095 1999 334      0.71
095 1999 335     -2.15
095 1999 336     -2.41
095 1999 337     -4.90
095 1999 338     -4.24
095 1999 339     -0.86
095 1999 340    -10.34
095 1999 341     -2.00
095 1999 342     -2.71
095 1999 343     -3.31
095 1999 344     -0.32
095 1999 345     -1.90
095 1999 346      0.85
095 1999 347     -0.24
095 1999 348      2.47
095 1999 349      4.26
095 1999 350      2.07
095 1999 351     -4.09
095 1999 352     -5.13
095 1999 353     -7.93
095 1999 354     -9.27
095 1999 355     -1.09
095 1999 356      2.05
095 1999 357     -4.39
095 1999 358     -6.36
095 1999 359     -8.92
095 1999 360    -13.21
095 1999 361     -9.66
095 1999 362     -5.08
095 1999 363     -5.45
095 1999 364     -5.26
095 1999 365     -1.93
095 2000   1     -8.55
095 2000   2     -4.19
095 2000   3     -3.00
095 2000   4     -9.09
095 2000   5    -10.67
095 2000   6     -5.23
095 2000   7    -11.58
095 2000   8    -13.38
095 2000   9    -11.96
095 2000  10    -13.16
095 2000  11    -11.83
095 2000  12     -6.65
095 2000  13      1.46
095 2000  14     -4.78
095 2000  15     -6.42
095 2000  16     -9.15
095 2000  17     -8.70
095 2000  18     -8.23
095 2000  19    -11.60
095 2000  20     -7.98
095 2000  21     -5.27
095 2000  22     -1.26
095 2000  23      1.51
095 2000  24     -0.14
095 2000  25     -4.02
095 2000  26     -6.83
095 2000  27     -4.34
095 2000  28     -6.36
095 2000  29     -9.24
095 2000  30     -6.58
095 2000  31      0.11
095 2000  32     -9.13
095 2000  33     -8.35
095 2000  34     -9.20
095 2000  35     -9.62
095 2000  36    -11.10
095 2000  37      0.75
095 2000  38     -5.56
095 2000  39    -10.26
095 2000  40    -10.60
095 2000  41    -12.83
095 2000  42     -5.81
095 2000  43      1.03
095 2000  44     -3.45
095 2000  45     -1.12
095 2000  46      2.75
095 2000  47      3.30
095 2000  48      3.57
095 2000  49      1.34
095 2000  50     -0.16
095 2000  51     -0.24
095 2000  52      1.94
095 2000  53      2.57
095 2000  54     -8.12
095 2000  55     -6.19
095 2000  56     -3.18
095 2000  57     -3.71
095 2000  58     -3.71
095 2000  59     -3.36
095 2000  60     -2.40
095 2000  61     -2.56
095 2000  62     -0.42
095 2000  63     -5.08
095 2000  64     -5.23
095 2000  65     -1.65
095 2000  66      3.07
095 2000  67      2.04
095 2000  68      0.70
095 2000  69     -0.95
095 2000  70     -2.15
095 2000  71     -1.12
095 2000  72      0.82
095 2000  73      0.53
095 2000  74      1.86
095 2000  75      0.96
095 2000  76     -0.48
095 2000  77     -0.24
095 2000  78     -1.29
095 2000  79      2.46
095 2000  80      0.96
095 2000  81      5.74
095 2000  82      3.17
095 2000  83     -0.24
095 2000  84      1.99
095 2000  85      5.61
095 2000  86      8.69
095 2000  87      7.35
095 2000  88      5.28
095 2000  89      7.59
095 2000  90      6.92
095 2000  91      7.70
095 2000  92      6.78
095 2000  93      7.60
095 2000  94      6.13
095 2000  95      6.46
095 2000  96      8.47
095 2000  97     10.17
095 2000  98     13.31
095 2000  99     12.85
095 2000 100      9.73
095 2000 101     10.10
095 2000 102     10.22
095 2000 103      7.31
095 2000 104      9.55
095 2000 105     10.31
095 2000 106      9.64
095 2000 107     11.94
095 2000 108     14.05
095 2000 109     15.71
095 2000 110     17.00
095 2000 111     16.86
095 2000 112     16.63
095 2000 113     17.30
095 2000 114     11.81
095 2000 115     10.27
095 2000 116     11.50
095 2000 117      9.03
095 2000 118     13.53
095 2000 119     11.93
095 2000 120     15.36
095 2000 121     15.06
095 2000 122     14.95
095 2000 123     16.55
095 2000 124     11.22
095 2000 125     16.88
095 2000 126     18.69
095 2000 127     19.98
095 2000 128     13.76
095 2000 129     15.73
095 2000 130     16.11
095 2000 131     16.98
095 2000 132     16.18
095 2000 133     14.92
095 2000 134     17.65
095 2000 135     19.91
095 2000 136     18.24
095 2000 137     18.15
095 2000 138     18.17
095 2000 139     18.38
095 2000 140     21.66
095 2000 141     21.69
095 2000 142     19.70
095 2000 143     18.74
095 2000 144     19.28
095 2000 145     19.30
095 2000 146     19.07
095 2000 147     20.84
095 2000 148     21.54
095 2000 149     16.79
095 2000 150     16.12
095 2000 151     17.35
095 2000 152     18.08
095 2000 153     19.56
095 2000 154     19.98
095 2000 155     19.79
095 2000 156     19.93
095 2000 157     19.02
095 2000 158     16.28
095 2000 159     15.79
095 2000 160     12.08
095 2000 161     14.84
095 2000 162     15.96
095 2000 163     15.64
095 2000 164     18.70
095 2000 165     14.05
095 2000 166     16.77
095 2000 167     18.52
095 2000 168     17.35
095 2000 169     17.90
095 2000 170     18.87
095 2000 171     21.07
095 2000 172     21.59
095 2000 173     20.26
095 2000 174     20.81
095 2000 175     19.82
095 2000 176     16.43
095 2000 177     20.10
095 2000 178     19.35
095 2000 179     23.07
095 2000 180     21.86
095 2000 181     21.58
095 2000 182     21.54
095 2000 183     23.70
095 2000 184     21.80
095 2000 185     23.76
095 2000 186     23.94
095 2000 187     22.97
095 2000 188     23.00
095 2000 189     23.28
095 2000 190     24.39
095 2000 191     21.39
095 2000 192     22.66
095 2000 193     22.17
095 2000 194     24.73
095 2000 195     25.20
095 2000 196     23.39
095 2000 197     26.49
095 2000 198     22.61
095 2000 199     22.03
095 2000 200     23.13
095 2000 201     24.81
095 2000 202     25.52
095 2000 203     23.39
095 2000 204     25.49
095 2000 205     24.60
095 2000 206     25.84
095 2000 207     25.21
095 2000 208     25.40
095 2000 209     26.06
095 2000 210     27.16
095 2000 211     26.65
095 2000 212     27.90
095 2000 213     27.21
095 2000 214     28.36
095 2000 215     27.22
095 2000 216     26.85
095 2000 217     26.06
095 2000 218     27.31
095 2000 219     25.84
095 2000 220     28.29
095 2000 221     26.95
095 2000 222     25.34
095 2000 223     24.45
095 2000 224     26.33
095 2000 225     25.18
095 2000 226     25.53
095 2000 227     24.70
095 2000 228     24.79
095 2000 229     25.84
095 2000 230     25.94
095 2000 231     22.77
095 2000 232     23.13
095 2000 233     23.94
095 2000 234     24.99
095 2000 235     24.32
095 2000 236     25.01
095 2000 237     24.01
095 2000 238     26.22
095 2000 239     24.66
095 2000 240     24.69
095 2000 241     24.03
095 2000 242     25.46
095 2000 243     24.44
095 2000 244     22.02
095 2000 245     22.59
095 2000 246     21.25
095 2000 247     23.24
095 2000 248     21.69
095 2000 249     19.76
095 2000 250     22.20
095 2000 251     19.65
095 2000 252     20.93
095 2000 253     21.48
095 2000 254     20.66
095 2000 255     20.46
095 2000 256     19.93
095 2000 257     19.92
095 2000 258     18.50
095 2000 259     18.82
095 2000 260     19.73
095 2000 261     18.31
095 2000 262     18.21
095 2000 263     17.87
095 2000 264     14.83
095 2000 265     14.94
095 2000 266     17.61
095 2000 267     18.69
095 2000 268     17.72
095 2000 269     18.11
095 2000 270     16.96
095 2000 271     18.30
095 2000 272     17.66
095 2000 273     19.59
095 2000 274     17.34
095 2000 275     18.73
095 2000 276     17.20
095 2000 277     15.20
095 2000 278     14.34
095 2000 279     16.35
095 2000 280     13.87
095 2000 281     11.33
095 2000 282      6.64
095 2000 283      8.06
095 2000 284     12.39
095 2000 285     13.97
095 2000 286     12.86
095 2000 287     12.28
095 2000 288     14.05
095 2000 289     12.71
095 2000 290      6.47
095 2000 291      7.67
095 2000 292      9.63
095 2000 293      9.52
095 2000 294     10.31
095 2000 295      8.75
095 2000 296     10.49
095 2000 297      9.14
095 2000 298     12.12
095 2000 299     11.33
095 2000 300      3.34
095 2000 301      7.15
095 2000 302      9.34
095 2000 303     12.62
095 2000 304      5.35
095 2000 305      7.66
095 2000 306     13.28
095 2000 307     16.30
095 2000 308      9.63
095 2000 309      6.94
095 2000 310     10.00
095 2000 311     13.58
095 2000 312      5.58
095 2000 313      4.97
095 2000 314     10.18
095 2000 315     11.22
095 2000 316     13.30
095 2000 317      7.75
095 2000 318      5.41
095 2000 319      6.12
095 2000 320      5.45
095 2000 321      5.36
095 2000 322      1.28
095 2000 323     -3.26
095 2000 324      0.73
095 2000 325      2.32
095 2000 326      5.92
095 2000 327      3.55
095 2000 328      4.17
095 2000 329      1.34
095 2000 330      3.25
095 2000 331      3.55
095 2000 332      2.15
095 2000 333      3.80
095 2000 334     -0.34
095 2000 335     -3.26
095 2000 336      2.65
095 2000 337      1.85
095 2000 338      2.05
095 2000 339     -1.61
095 2000 340     -0.92
095 2000 341      2.44
095 2000 342      2.73
095 2000 343      1.07
095 2000 344      3.53
095 2000 345      2.09
095 2000 346     -0.86
095 2000 347    -10.82
095 2000 348     -8.43
095 2000 349      0.18
095 2000 350     -0.52
095 2000 351      2.82
095 2000 352      0.47
095 2000 353     -4.84
095 2000 354      1.20
095 2000 355      0.79
095 2000 356      3.18
095 2000 357      2.03
095 2000 358      5.25
095 2000 359     -7.55
095 2000 360    -13.34
095 2000 361    -11.70
095 2000 362     -9.80
095 2000 363     -8.47
095 2000 364    -11.95
095 2000 365     -6.74
095 2001   1     -5.69
095 2001   2     -4.45
095 2001   3    -10.48
095 2001   4    -16.84
095 2001   5    -17.12
095 2001   6    -10.69
095 2001   7    -10.63
095 2001   8    -10.63
095 2001   9     -8.33
095 2001  10    -10.55
095 2001  11     -8.21
095 2001  12     -6.05
095 2001  13     -3.92
095 2001  14     -6.68
095 2001  15     -3.43
095 2001  16     -2.30
095 2001  17     -3.72
095 2001  18     -3.21
095 2001  19     -5.43
095 2001  20     -8.79
095 2001  21    -10.15
095 2001  22     -5.69
095 2001  23     -7.14
095 2001  24    -11.81
095 2001  25    -11.24
095 2001  26     -6.64
095 2001  27     -4.90
095 2001  28     -6.56
095 2001  29     -1.94
095 2001  30      1.35
095 2001  31     -1.19
095 2001  32      2.29
095 2001  33     -0.05
095 2001  34      1.64
095 2001  35     -0.50
095 2001  36     -4.69
095 2001  37     -4.12
095 2001  38      1.32
095 2001  39      2.77
095 2001  40      1.56
095 2001  41     -1.62
095 2001  42      1.66
095 2001  43      4.05
095 2001  44      4.07
095 2001  45      3.93
095 2001  46      6.04
095 2001  47      0.69
095 2001  48     -2.43
095 2001  49      3.47
095 2001  50      3.22
095 2001  51     -2.13
095 2001  52     -3.43
095 2001  53     -1.66
095 2001  54     -1.35
095 2001  55     -1.19
095 2001  56      0.10
095 2001  57      4.09
095 2001  58      2.80
095 2001  59      4.92
095 2001  60      5.46
095 2001  61      1.18
095 2001  62      1.88
095 2001  63      3.81
095 2001  64      4.26
095 2001  65      5.27
095 2001  66     -2.80
095 2001  67     -6.04
095 2001  68     -0.54
095 2001  69      2.41
095 2001  70      1.98
095 2001  71      4.04
095 2001  72      4.32
095 2001  73      3.32
095 2001  74      1.82
095 2001  75      3.13
095 2001  76      1.50
095 2001  77      0.94
095 2001  78      2.49
095 2001  79      5.55
095 2001  80      5.36
095 2001  81      5.56
095 2001  82      4.59
095 2001  83      2.88
095 2001  84      6.28
095 2001  85      6.40
095 2001  86      9.70
095 2001  87      9.06
095 2001  88      8.17
095 2001  89     10.79
095 2001  90      5.55
095 2001  91      8.83
095 2001  92      8.48
095 2001  93      8.25
095 2001  94     10.73
095 2001  95     11.47
095 2001  96      8.04
095 2001  97      6.52
095 2001  98      4.29
095 2001  99      9.56
095 2001 100     10.94
095 2001 101     10.09
095 2001 102      9.26
095 2001 103      6.61
095 2001 104      9.80
095 2001 105      7.15
095 2001 106      8.40
095 2001 107      6.48
095 2001 108     10.62
095 2001 109     12.01
095 2001 110     13.88
095 2001 111     10.64
095 2001 112      5.70
095 2001 113      5.25
095 2001 114     10.63
095 2001 115     12.14
095 2001 116     10.41
095 2001 117      7.06
095 2001 118     11.22
095 2001 119     12.96
095 2001 120     14.97
095 2001 121     11.53
095 2001 122     14.07
095 2001 123     14.70
095 2001 124     14.22
095 2001 125     14.14
095 2001 126     14.89
095 2001 127     16.45
095 2001 128     17.79
095 2001 129     11.80
095 2001 130     14.00
095 2001 131     13.88
095 2001 132     14.94
095 2001 133     13.99
095 2001 134     16.39
095 2001 135     16.50
095 2001 136     18.44
095 2001 137     14.80
095 2001 138     16.02
095 2001 139     14.75
095 2001 140     18.54
095 2001 141     19.53
095 2001 142     20.90
095 2001 143     21.53
095 2001 144     22.16
095 2001 145     21.42
095 2001 146     20.71
095 2001 147     22.01
095 2001 148     21.35
095 2001 149     20.94
095 2001 150     21.23
095 2001 151     19.48
095 2001 152     22.82
095 2001 153     21.49
095 2001 154     19.72
095 2001 155     19.36
095 2001 156     20.56
095 2001 157     20.24
095 2001 158     22.15
095 2001 159     23.84
095 2001 160     25.48
095 2001 161     21.12
095 2001 162     21.77
095 2001 163     20.86
095 2001 164     21.11
095 2001 165     23.51
095 2001 166     19.71
095 2001 167     22.06
095 2001 168     22.22
095 2001 169     22.36
095 2001 170     22.43
095 2001 171     23.50
095 2001 172     25.30
095 2001 173     23.62
095 2001 174     23.25
095 2001 175     22.37
095 2001 176     25.40
095 2001 177     25.78
095 2001 178     23.05
095 2001 179     23.83
095 2001 180     23.75
095 2001 181     23.80
095 2001 182     23.93
095 2001 183     24.33
095 2001 184     23.49
095 2001 185     25.55
095 2001 186     25.48
095 2001 187     25.39
095 2001 188     25.43
095 2001 189     25.67
095 2001 190     23.87
095 2001 191     25.07
095 2001 192     25.02
095 2001 193     22.18
095 2001 194     24.29
095 2001 195     24.30
095 2001 196     24.36
095 2001 197     22.75
095 2001 198     22.63
095 2001 199     23.21
095 2001 200     23.67
095 2001 201     23.90
095 2001 202     24.57
095 2001 203     25.70
095 2001 204     27.39
095 2001 205     24.11
095 2001 206     24.05
095 2001 207     24.23
095 2001 208     22.90
095 2001 209     25.47
095 2001 210     24.48
095 2001 211     23.33
095 2001 212     26.33
095 2001 213     25.37
095 2001 214     26.28
095 2001 215     25.55
095 2001 216     27.26
095 2001 217     26.55
095 2001 218     26.30
095 2001 219     25.33
095 2001 220     26.67
095 2001 221     25.76
095 2001 222     24.18
095 2001 223     24.04
095 2001 224     24.52
095 2001 225     26.55
095 2001 226     26.20
095 2001 227     26.60
095 2001 228     25.31
095 2001 229     24.58
095 2001 230     26.13
095 2001 231     25.20
095 2001 232     26.14
095 2001 233     25.15
095 2001 234     23.74
095 2001 235     23.80
095 2001 236     20.08
095 2001 237     23.38
095 2001 238     21.98
095 2001 239     22.21
095 2001 240     22.08
095 2001 241     23.17
095 2001 242     24.32
095 2001 243     24.11
095 2001 244     21.86
095 2001 245     21.03
095 2001 246     22.34
095 2001 247     19.98
095 2001 248     21.23
095 2001 249     20.67
095 2001 250     21.36
095 2001 251     23.42
095 2001 252     20.38
095 2001 253     21.21
095 2001 254     19.87
095 2001 255     19.33
095 2001 256     20.38
095 2001 257     21.65
095 2001 258     21.75
095 2001 259     20.97
095 2001 260     20.21
095 2001 261     14.67
095 2001 262     16.01
095 2001 263     17.21
095 2001 264     15.26
095 2001 265     18.63
095 2001 266     17.51
095 2001 267     19.32
095 2001 268     18.49
095 2001 269     18.50
095 2001 270     18.21
095 2001 271     18.40
095 2001 272     14.62
095 2001 273     14.34
095 2001 274     11.26
095 2001 275     11.43
095 2001 276     12.24
095 2001 277     10.72
095 2001 278     13.34
095 2001 279     15.42
095 2001 280     13.13
095 2001 281     12.24
095 2001 282     14.94
095 2001 283     15.79
095 2001 284     11.88
095 2001 285      7.67
095 2001 286      9.31
095 2001 287     11.18
095 2001 288     10.84
095 2001 289     11.88
095 2001 290     10.70
095 2001 291     12.84
095 2001 292     12.93
095 2001 293     13.26
095 2001 294      4.62
095 2001 295     -0.99
095 2001 296      3.78
095 2001 297      7.37
095 2001 298     10.17
095 2001 299     10.34
095 2001 300     11.38
095 2001 301      9.91
095 2001 302     10.58
095 2001 303     11.71
095 2001 304     13.67
095 2001 305     10.48
095 2001 306      4.87
095 2001 307      5.90
095 2001 308      1.69
095 2001 309      4.37
095 2001 310      8.01
095 2001 311      8.72
095 2001 312      8.00
095 2001 313      5.89
095 2001 314      5.49
095 2001 315      7.10
095 2001 316     11.26
095 2001 317      8.96
095 2001 318      9.02
095 2001 319      9.44
095 2001 320      3.08
095 2001 321      1.96
095 2001 322      4.21
095 2001 323      5.04
095 2001 324      8.37
095 2001 325      7.84
095 2001 326      2.89
095 2001 327      1.62
095 2001 328      4.48
095 2001 329      6.26
095 2001 330      4.93
095 2001 331     -1.95
095 2001 332      1.90
095 2001 333      4.40
095 2001 334      4.74
095 2001 335      3.60
095 2001 336      3.40
095 2001 337      2.72
095 2001 338      3.19
095 2001 339      4.30
095 2001 340     -5.14
095 2001 341     -6.37
095 2001 342     -1.14
095 2001 343     -3.19
095 2001 344     -9.12
095 2001 345     -8.87
095 2001 346     -3.09
095 2001 347      0.62
095 2001 348     -6.92
095 2001 349     -6.02
095 2001 350     -2.20
095 2001 351     -7.49
095 2001 352    -11.84
095 2001 353    -13.24
095 2001 354     -8.58
095 2001 355     -4.55
095 2001 356     -5.77
095 2001 357      0.04
095 2001 358      0.07
095 2001 359      2.64
095 2001 360      2.86
095 2001 361      3.72
095 2001 362      2.60
095 2001 363     -1.23
095 2001 364     -1.59
095 2001 365     -1.93
095 2002   1     -1.22
095 2002   2     -4.73
095 2002   3     -5.54
095 2002   4     -8.76
095 2002   5    -13.31
095 2002   6     -6.90
095 2002   7     -2.64
095 2002   8     -3.25
095 2002   9      1.70
095 2002  10     -9.86
095 2002  11     -9.76
095 2002  12     -3.51
095 2002  13     -7.35
095 2002  14     -6.90
095 2002  15     -5.40
095 2002  16     -1.47
095 2002  17     -2.00
095 2002  18     -0.36
095 2002  19      3.13
095 2002  20     -6.88
095 2002  21     -5.74
095 2002  22     -1.32
095 2002  23      2.32
095 2002  24     -1.49
095 2002  25     -1.67
095 2002  26      2.67
095 2002  27     -4.84
095 2002  28     -2.66
095 2002  29    -10.33
095 2002  30    -12.96
095 2002  31     -7.10
095 2002  32      0.05
095 2002  33      0.79
095 2002  34     -2.97
095 2002  35     -2.33
095 2002  36     -2.81
095 2002  37     -1.28
095 2002  38     -0.07
095 2002  39     -1.02
095 2002  40      0.99
095 2002  41      2.55
095 2002  42      1.79
095 2002  43      1.27
095 2002  44      3.45
095 2002  45      7.05
095 2002  46      7.48
095 2002  47     -1.81
095 2002  48     -7.85
095 2002  49     -5.33
095 2002  50     -3.43
095 2002  51     -0.59
095 2002  52     -0.24
095 2002  53      4.25
095 2002  54      5.81
095 2002  55      5.32
095 2002  56     -3.36
095 2002  57      0.56
095 2002  58      2.16
095 2002  59      4.04
095 2002  60      2.93
095 2002  61      4.15
095 2002  62      4.90
095 2002  63      0.19
095 2002  64     -0.11
095 2002  65      0.35
095 2002  66      3.58
095 2002  67      7.12
095 2002  68      5.24
095 2002  69      9.22
095 2002  70      8.36
095 2002  71      3.66
095 2002  72      2.23
095 2002  73      0.69
095 2002  74      3.64
095 2002  75      3.02
095 2002  76      1.31
095 2002  77      1.14
095 2002  78      2.67
095 2002  79      5.34
095 2002  80     11.69
095 2002  81      4.41
095 2002  82      0.79
095 2002  83      3.96
095 2002  84      7.62
095 2002  85      9.38
095 2002  86     11.96
095 2002  87     14.51
095 2002  88     14.56
095 2002  89      6.69
095 2002  90      5.29
095 2002  91      6.17
095 2002  92      6.65
095 2002  93      6.30
095 2002  94      7.96
095 2002  95      9.52
095 2002  96     11.99
095 2002  97     13.34
095 2002  98      9.23
095 2002  99      9.63
095 2002 100     10.18
095 2002 101     10.37
095 2002 102      7.80
095 2002 103      9.63
095 2002 104     12.49
095 2002 105     15.76
095 2002 106     14.73
095 2002 107     14.18
095 2002 108      8.96
095 2002 109     11.70
095 2002 110     16.59
095 2002 111     14.25
095 2002 112     13.17
095 2002 113     11.91
095 2002 114     14.55
095 2002 115     14.24
095 2002 116     13.75
095 2002 117     13.33
095 2002 118     12.24
095 2002 119     16.27
095 2002 120     16.88
095 2002 121     17.49
095 2002 122     19.24
095 2002 123     14.16
095 2002 124     13.65
095 2002 125     15.04
095 2002 126     16.72
095 2002 127     18.68
095 2002 128     17.74
095 2002 129     17.98
095 2002 130     15.48
095 2002 131     15.74
095 2002 132     14.71
095 2002 133     19.84
095 2002 134     17.39
095 2002 135     18.28
095 2002 136     15.99
095 2002 137     15.53
095 2002 138     15.97
095 2002 139     18.75
095 2002 140     19.97
095 2002 141     16.55
095 2002 142     19.01
095 2002 143     19.11
095 2002 144     18.40
095 2002 145     16.29
095 2002 146     18.18
095 2002 147     20.63
095 2002 148     19.23
095 2002 149     20.30
095 2002 150     21.98
095 2002 151     22.14
095 2002 152     22.09
095 2002 153     21.85
095 2002 154     23.98
095 2002 155     21.17
095 2002 156     23.64
095 2002 157     24.68
095 2002 158     24.60
095 2002 159     22.71
095 2002 160     22.31
095 2002 161     24.28
095 2002 162     21.91
095 2002 163     19.21
095 2002 164     16.85
095 2002 165     17.93
095 2002 166     19.60
095 2002 167     22.71
095 2002 168     21.77
095 2002 169     20.88
095 2002 170     19.50
095 2002 171     18.99
095 2002 172     21.88
095 2002 173     21.58
095 2002 174     21.55
095 2002 175     21.70
095 2002 176     22.71
095 2002 177     22.35
095 2002 178     23.19
095 2002 179     22.07
095 2002 180     19.04
095 2002 181     21.09
095 2002 182     23.71
095 2002 183     23.20
095 2002 184     23.61
095 2002 185     24.70
095 2002 186     24.21
095 2002 187     25.30
095 2002 188     23.60
095 2002 189     23.14
095 2002 190     23.42
095 2002 191     21.82
095 2002 192     23.41
095 2002 193     23.64
095 2002 194     20.96
095 2002 195     22.53
095 2002 196     23.38
095 2002 197     23.37
095 2002 198     22.39
095 2002 199     23.42
095 2002 200     23.97
095 2002 201     21.26
095 2002 202     24.86
095 2002 203     22.16
095 2002 204     22.62
095 2002 205     22.86
095 2002 206     24.27
095 2002 207     25.43
095 2002 208     25.66
095 2002 209     25.77
095 2002 210     25.50
095 2002 211     25.65
095 2002 212     24.77
095 2002 213     23.76
095 2002 214     23.34
095 2002 215     23.10
095 2002 216     24.85
095 2002 217     25.49
095 2002 218     25.18
095 2002 219     25.49
095 2002 220     24.93
095 2002 221     24.96
095 2002 222     24.57
095 2002 223     24.96
095 2002 224     25.00
095 2002 225     24.43
095 2002 226     26.70
095 2002 227     24.01
095 2002 228     26.15
095 2002 229     25.65
095 2002 230     26.80
095 2002 231     25.84
095 2002 232     22.82
095 2002 233     23.83
095 2002 234     22.47
095 2002 235     23.48
095 2002 236     23.45
095 2002 237     22.65
095 2002 238     24.46
095 2002 239     22.95
095 2002 240     22.95
095 2002 241     23.60
095 2002 242     23.57
095 2002 243     24.78
095 2002 244     23.74
095 2002 245     26.33
095 2002 246     23.87
095 2002 247     22.93
095 2002 248     20.41
095 2002 249     18.13
095 2002 250     18.73
095 2002 251     21.22
095 2002 252     20.93
095 2002 253     19.40
095 2002 254     17.31
095 2002 255     17.45
095 2002 256     17.66
095 2002 257     19.59
095 2002 258     18.53
095 2002 259     20.34
095 2002 260     20.69
095 2002 261     20.49
095 2002 262     17.86
095 2002 263     16.63
095 2002 264     16.45
095 2002 265     17.10
095 2002 266     17.20
095 2002 267     20.08
095 2002 268     19.55
095 2002 269     19.15
095 2002 270     17.79
095 2002 271     18.95
095 2002 272     18.26
095 2002 273     15.66
095 2002 274     14.28
095 2002 275     13.54
095 2002 276     14.83
095 2002 277     15.15
095 2002 278     16.50
095 2002 279     14.61
095 2002 280     10.81
095 2002 281      6.92
095 2002 282     12.11
095 2002 283     15.28
095 2002 284     17.33
095 2002 285     17.35
095 2002 286     18.34
095 2002 287     13.33
095 2002 288     12.25
095 2002 289     12.85
095 2002 290      8.84
095 2002 291      5.48
095 2002 292      7.40
095 2002 293     11.30
095 2002 294     14.85
095 2002 295      8.50
095 2002 296     11.50
095 2002 297      8.25
095 2002 298      0.84
095 2002 299      0.94
095 2002 300      5.12
095 2002 301      8.14
095 2002 302     11.54
095 2002 303     13.00
095 2002 304     14.08
095 2002 305     12.99
095 2002 306     14.24
095 2002 307     13.99
095 2002 308      9.97
095 2002 309      1.64
095 2002 310     -0.94
095 2002 311      3.93
095 2002 312      2.60
095 2002 313      1.35
095 2002 314      9.30
095 2002 315     12.44
095 2002 316     10.76
095 2002 317      3.86
095 2002 318      6.41
095 2002 319      4.96
095 2002 320      8.14
095 2002 321      8.33
095 2002 322      6.17
095 2002 323     -2.73
095 2002 324     -6.29
095 2002 325     -7.37
095 2002 326     -8.72
095 2002 327     -3.75
095 2002 328      3.37
095 2002 329      6.01
095 2002 330      5.38
095 2002 331      6.71
095 2002 332      1.41
095 2002 333      1.28
095 2002 334      0.62
095 2002 335      0.79
095 2002 336      3.70
095 2002 337     -0.21
095 2002 338     -1.70
095 2002 339      1.57
095 2002 340      2.20
095 2002 341      4.15
095 2002 342      5.03
095 2002 343     -1.11
095 2002 344     -3.45
095 2002 345     -8.49
095 2002 346     -4.18
095 2002 347     -1.69
095 2002 348      2.57
095 2002 349      2.99
095 2002 350      4.69
095 2002 351      2.86
095 2002 352      0.46
095 2002 353      2.61
095 2002 354     -2.20
095 2002 355      0.34
095 2002 356      1.69
095 2002 357     -6.06
095 2002 358     -8.22
095 2002 359     -7.16
095 2002 360     -8.57
095 2002 361     -8.51
095 2002 362     -7.28
095 2002 363     -9.59
095 2002 364     -6.70
095 2002 365     -9.63
095 2003   1    -14.52
095 2003   2    -10.68
095 2003   3     -7.05
095 2003   4    -10.11
095 2003   5     -7.26
095 2003   6     -2.31
095 2003   7      4.03
095 2003   8      1.01
095 2003   9    -10.53
095 2003  10    -12.03
095 2003  11    -13.85
095 2003  12    -10.31
095 2003  13     -8.62
095 2003  14    -12.70
095 2003  15    -14.66
095 2003  16    -17.46
095 2003  17    -20.85
095 2003  18    -17.41
095 2003  19    -16.81
095 2003  20    -16.58
095 2003  21    -16.36
095 2003  22    -10.37
095 2003  23    -13.09
095 2003  24    -11.20
095 2003  25     -9.78
095 2003  26    -12.54
095 2003  27    -13.10
095 2003  28     -8.33
095 2003  29     -1.74
095 2003  30    -10.12
095 2003  31     -7.98
095 2003  32     -2.58
095 2003  33     -9.21
095 2003  34    -12.63
095 2003  35    -14.43
095 2003  36     -8.24
095 2003  37     -9.15
095 2003  38    -14.90
095 2003  39    -11.34
095 2003  40    -12.42
095 2003  41    -12.71
095 2003  42     -6.09
095 2003  43     -6.70
095 2003  44     -6.46
095 2003  45     -8.51
095 2003  46     -9.00
095 2003  47     -8.18
095 2003  48     -5.71
095 2003  49      2.19
095 2003  50     -1.50
095 2003  51     -9.30
095 2003  52     -6.46
095 2003  53     -2.73
095 2003  54      2.84
095 2003  55     -6.43
095 2003  56     -6.29
095 2003  57     -6.76
095 2003  58     -2.61
095 2003  59     -0.07
095 2003  60      1.61
095 2003  61     -0.76
095 2003  62     -0.01
095 2003  63      3.15
095 2003  64      4.67
095 2003  65      4.21
095 2003  66     -6.16
095 2003  67     -5.39
095 2003  68     -1.08
095 2003  69     -0.25
095 2003  70      0.19
095 2003  71      2.86
095 2003  72      3.82
095 2003  73      4.56
095 2003  74      3.47
095 2003  75      1.61
095 2003  76     -0.16
095 2003  77      6.06
095 2003  78      8.71
095 2003  79     11.64
095 2003  80      5.55
095 2003  81      3.63
095 2003  82      1.24
095 2003  83      2.97
095 2003  84      1.30
095 2003  85      3.43
095 2003  86      5.12
095 2003  87      6.69
095 2003  88      7.09
095 2003  89      7.59
095 2003  90      5.41
095 2003  91      6.66
095 2003  92      5.53
095 2003  93      7.00
095 2003  94      7.56
095 2003  95      7.19
095 2003  96     12.30
095 2003  97     13.41
095 2003  98      8.33
095 2003  99      3.05
095 2003 100      8.54
095 2003 101     11.64
095 2003 102      7.29
095 2003 103      4.62
095 2003 104      9.23
095 2003 105     12.88
095 2003 106     10.67
095 2003 107     14.39
095 2003 108     18.19
095 2003 109     17.11
095 2003 110     15.65
095 2003 111     14.74
095 2003 112     13.91
095 2003 113     12.94
095 2003 114     10.60
095 2003 115     10.68
095 2003 116     10.51
095 2003 117     13.20
095 2003 118     11.32
095 2003 119     11.78
095 2003 120     15.80
095 2003 121     18.13
095 2003 122     14.52
095 2003 123     13.72
095 2003 124     15.31
095 2003 125     14.37
095 2003 126     15.49
095 2003 127     14.63
095 2003 128     16.03
095 2003 129     14.86
095 2003 130     15.87
095 2003 131     16.31
095 2003 132     19.51
095 2003 133     16.47
095 2003 134     18.35
095 2003 135     17.43
095 2003 136     17.43
095 2003 137     18.37
095 2003 138     19.18
095 2003 139     18.50
095 2003 140     17.91
095 2003 141     20.60
095 2003 142     19.37
095 2003 143     20.98
095 2003 144     18.43
095 2003 145     16.62
095 2003 146     18.24
095 2003 147     18.92
095 2003 148     21.31
095 2003 149     21.04
095 2003 150     20.02
095 2003 151     19.54
095 2003 152     16.53
095 2003 153     15.93
095 2003 154     17.36
095 2003 155     18.74
095 2003 156     17.92
095 2003 157     18.85
095 2003 158     20.75
095 2003 159     21.80
095 2003 160     21.70
095 2003 161     22.25
095 2003 162     22.24
095 2003 163     22.71
095 2003 164     24.21
095 2003 165     24.60
095 2003 166     19.72
095 2003 167     22.03
095 2003 168     21.12
095 2003 169     20.89
095 2003 170     21.70
095 2003 171     23.28
095 2003 172     20.93
095 2003 173     21.21
095 2003 174     20.92
095 2003 175     18.92
095 2003 176     19.44
095 2003 177     20.12
095 2003 178     21.20
095 2003 179     21.92
095 2003 180     20.91
095 2003 181     21.51
095 2003 182     22.15
095 2003 183     21.62
095 2003 184     21.84
095 2003 185     23.41
095 2003 186     24.58
095 2003 187     23.43
095 2003 188     24.36
095 2003 189     24.55
095 2003 190     25.30
095 2003 191     24.81
095 2003 192     22.50
095 2003 193     21.99
095 2003 194     23.40
095 2003 195     20.76
095 2003 196     21.23
095 2003 197     24.19
095 2003 198     25.06
095 2003 199     25.59
095 2003 200     25.13
095 2003 201     25.77
095 2003 202     26.40
095 2003 203     26.74
095 2003 204     27.00
095 2003 205     25.39
095 2003 206     26.73
095 2003 207     25.32
095 2003 208     25.04
095 2003 209     25.53
095 2003 210     27.11
095 2003 211     28.33
095 2003 212     28.31
095 2003 213     28.81
095 2003 214     27.35
095 2003 215     27.00
095 2003 216     25.28
095 2003 217     26.08
095 2003 218     28.66
095 2003 219     27.17
095 2003 220     26.01
095 2003 221     26.64
095 2003 222     25.70
095 2003 223     23.72
095 2003 224     24.63
095 2003 225     25.43
095 2003 226     25.82
095 2003 227     24.70
095 2003 228     25.16
095 2003 229     23.98
095 2003 230     24.05
095 2003 231     23.40
095 2003 232     26.06
095 2003 233     26.09
095 2003 234     23.42
095 2003 235     23.67
095 2003 236     18.68
095 2003 237     19.11
095 2003 238     21.28
095 2003 239     17.80
095 2003 240     20.22
095 2003 241     21.10
095 2003 242     19.93
095 2003 243     19.98
095 2003 244     20.51
095 2003 245     22.28
095 2003 246     18.99
095 2003 247     18.13
095 2003 248     17.79
095 2003 249     18.66
095 2003 250     19.82
095 2003 251     20.62
095 2003 252     18.34
095 2003 253     20.57
095 2003 254     19.89
095 2003 255     19.37
095 2003 256     18.57
095 2003 257     19.75
095 2003 258     16.62
095 2003 259     18.64
095 2003 260     16.99
095 2003 261     18.09
095 2003 262     15.95
095 2003 263     16.12
095 2003 264     16.00
095 2003 265     16.73
095 2003 266     18.01
095 2003 267     18.50
095 2003 268     17.28
095 2003 269     16.52
095 2003 270     15.72
095 2003 271     16.21
095 2003 272     17.57
095 2003 273     17.42
095 2003 274     16.67
095 2003 275     17.46
095 2003 276     17.03
095 2003 277     16.84
095 2003 278     15.94
095 2003 279     16.60
095 2003 280     16.88
095 2003 281     13.64
095 2003 282     13.88
095 2003 283     16.04
095 2003 284     18.27
095 2003 285     18.45
095 2003 286     19.91
095 2003 287     14.97
095 2003 288     12.81
095 2003 289     11.54
095 2003 290     14.10
095 2003 291     13.15
095 2003 292     12.52
095 2003 293      9.54
095 2003 294     11.02
095 2003 295     13.29
095 2003 296     12.13
095 2003 297     12.04
095 2003 298     13.35
095 2003 299     10.17
095 2003 300     11.66
095 2003 301      6.28
095 2003 302     -3.74
095 2003 303     -2.74
095 2003 304      1.90
095 2003 305      3.72
095 2003 306      6.75
095 2003 307      9.85
095 2003 308     11.76
095 2003 309     12.88
095 2003 310     15.66
095 2003 311     12.91
095 2003 312      8.56
095 2003 313      5.12
095 2003 314      3.67
095 2003 315      3.24
095 2003 316      3.25
095 2003 317      7.47
095 2003 318      8.05
095 2003 319      8.71
095 2003 320      7.58
095 2003 321      8.58
095 2003 322      9.70
095 2003 323      8.92
095 2003 324      9.07
095 2003 325     -2.66
095 2003 326      5.86
095 2003 327      2.82
095 2003 328     -2.58
095 2003 329     -5.53
095 2003 330     -2.09
095 2003 331      3.25
095 2003 332      3.33
095 2003 333      2.49
095 2003 334      5.91
095 2003 335      3.51
095 2003 336      4.83
095 2003 337      1.30
095 2003 338     -0.87
095 2003 339      1.94
095 2003 340      2.85
095 2003 341      4.38
095 2003 342      5.72
095 2003 343     -2.60
095 2003 344     -7.07
095 2003 345     -6.92
095 2003 346    -10.83
095 2003 347    -10.22
095 2003 348    -10.10
095 2003 349     -8.32
095 2003 350     -5.67
095 2003 351    -10.40
095 2003 352     -8.13
095 2003 353     -1.39
095 2003 354     -2.11
095 2003 355     -1.21
095 2003 356      0.63
095 2003 357      2.66
095 2003 358     -6.64
095 2003 359     -1.91
095 2003 360     -6.63
095 2003 361    -10.32
095 2003 362    -11.63
095 2003 363    -13.11
095 2003 364    -12.38
095 2003 365     -8.12
095 2004   1     -4.13
095 2004   2    -12.66
095 2004   3    -15.62
095 2004   4    -17.36
095 2004   5    -10.07
095 2004   6      0.46
095 2004   7     -9.93
095 2004   8    -13.97
095 2004   9     -9.46
095 2004  10     -4.01
095 2004  11      0.62
095 2004  12      0.21
095 2004  13     -0.25
095 2004  14      4.47
095 2004  15     -3.36
095 2004  16     -5.78
095 2004  17     -1.97
095 2004  18     -1.88
095 2004  19    -12.37
095 2004  20     -8.49
095 2004  21    -15.64
095 2004  22     -6.51
095 2004  23     -8.81
095 2004  24    -13.25
095 2004  25     -9.85
095 2004  26     -6.31
095 2004  27     -9.44
095 2004  28    -13.71
095 2004  29     -3.53
095 2004  30      0.60
095 2004  31      0.58
095 2004  32      4.15
095 2004  33      0.33
095 2004  34    -11.09
095 2004  35     -8.32
095 2004  36     -4.03
095 2004  37    -10.93
095 2004  38     -8.94
095 2004  39     -8.90
095 2004  40    -12.99
095 2004  41    -13.68
095 2004  42    -11.04
095 2004  43    -11.54
095 2004  44    -10.23
095 2004  45     -7.60
095 2004  46     -2.87
095 2004  47     -2.81
095 2004  48     -5.34
095 2004  49     -4.71
095 2004  50     -4.70
095 2004  51      0.15
095 2004  52      1.64
095 2004  53     -3.96
095 2004  54     -6.41
095 2004  55     -3.97
095 2004  56     -8.73
095 2004  57     -7.84
095 2004  58     -4.99
095 2004  59     -5.92
095 2004  60     -0.79
095 2004  61     -1.76
095 2004  62     -4.61
095 2004  63     -4.60
095 2004  64     -2.56
095 2004  65     -2.34
095 2004  66      3.29
095 2004  67      2.99
095 2004  68      1.71
095 2004  69      1.78
095 2004  70      1.39
095 2004  71      2.66
095 2004  72      2.64
095 2004  73      3.09
095 2004  74      2.64
095 2004  75      5.28
095 2004  76      8.54
095 2004  77      4.84
095 2004  78      1.64
095 2004  79      3.26
095 2004  80      3.01
095 2004  81      6.00
095 2004  82      9.17
095 2004  83      8.93
095 2004  84      8.39
095 2004  85      9.60
095 2004  86     11.32
095 2004  87      6.65
095 2004  88      6.40
095 2004  89      2.34
095 2004  90      8.22
095 2004  91      7.01
095 2004  92      1.95
095 2004  93      1.73
095 2004  94      3.31
095 2004  95      5.02
095 2004  96     11.84
095 2004  97     13.84
095 2004  98     12.28
095 2004  99     11.37
095 2004 100      7.37
095 2004 101      3.30
095 2004 102      7.56
095 2004 103      9.42
095 2004 104      8.67
095 2004 105     10.37
095 2004 106     11.60
095 2004 107     11.41
095 2004 108     13.97
095 2004 109     13.28
095 2004 110     16.18
095 2004 111     15.33
095 2004 112     15.81
095 2004 113     17.19
095 2004 114     16.14
095 2004 115     13.44
095 2004 116     14.03
095 2004 117     14.64
095 2004 118     12.39
095 2004 119     14.70
095 2004 120     10.78
095 2004 121     14.82
095 2004 122     13.25
095 2004 123     13.64
095 2004 124     15.81
095 2004 125     15.18
095 2004 126     14.80
095 2004 127     13.98
095 2004 128     17.23
095 2004 129     19.93
095 2004 130     18.47
095 2004 131     15.73
095 2004 132     17.72
095 2004 133     18.99
095 2004 134     18.82
095 2004 135     14.70
095 2004 136     15.66
095 2004 137     14.99
095 2004 138     15.35
095 2004 139     15.20
095 2004 140     16.23
095 2004 141     15.53
095 2004 142     15.58
095 2004 143     13.92
095 2004 144     16.05
095 2004 145     16.33
095 2004 146     18.61
095 2004 147     18.26
095 2004 148     19.88
095 2004 149     21.26
095 2004 150     22.03
095 2004 151     20.02
095 2004 152     21.39
095 2004 153     21.64
095 2004 154     18.51
095 2004 155     21.77
095 2004 156     21.71
095 2004 157     23.73
095 2004 158     22.68
095 2004 159     20.29
095 2004 160     19.66
095 2004 161     20.50
095 2004 162     20.76
095 2004 163     19.97
095 2004 164     21.88
095 2004 165     20.81
095 2004 166     21.80
095 2004 167     21.94
095 2004 168     20.97
095 2004 169     21.12
095 2004 170     22.44
095 2004 171     24.29
095 2004 172     25.79
095 2004 173     23.01
095 2004 174     23.26
095 2004 175     22.65
095 2004 176     23.65
095 2004 177     23.00
095 2004 178     22.29
095 2004 179     23.38
095 2004 180     22.19
095 2004 181     21.86
095 2004 182     21.87
095 2004 183     21.18
095 2004 184     23.60
095 2004 185     24.16
095 2004 186     24.00
095 2004 187     23.40
095 2004 188     22.74
095 2004 189     23.23
095 2004 190     23.64
095 2004 191     25.21
095 2004 192     22.50
095 2004 193     21.83
095 2004 194     23.25
095 2004 195     22.15
095 2004 196     22.04
095 2004 197     22.76
095 2004 198     20.97
095 2004 199     22.01
095 2004 200     21.90
095 2004 201     23.44
095 2004 202     22.07
095 2004 203     22.10
095 2004 204     23.44
095 2004 205     23.79
095 2004 206     23.09
095 2004 207     23.28
095 2004 208     25.05
095 2004 209     25.37
095 2004 210     24.17
095 2004 211     24.73
095 2004 212     24.71
095 2004 213     24.36
095 2004 214     23.20
095 2004 215     24.17
095 2004 216     25.04
095 2004 217     22.70
095 2004 218     21.89
095 2004 219     22.29
095 2004 220     22.88
095 2004 221     24.17
095 2004 222     22.95
095 2004 223     23.54
095 2004 224     24.60
095 2004 225     23.77
095 2004 226     23.93
095 2004 227     23.55
095 2004 228     23.12
095 2004 229     24.80
095 2004 230     24.72
095 2004 231     23.51
095 2004 232     24.03
095 2004 233     23.11
095 2004 234     22.84
095 2004 235     23.77
095 2004 236     24.23
095 2004 237     23.33
095 2004 238     22.84
095 2004 239     21.02
095 2004 240     21.78
095 2004 241     22.60
095 2004 242     20.01
095 2004 243     23.23
095 2004 244     22.57
095 2004 245     23.25
095 2004 246     22.83
095 2004 247     20.96
095 2004 248     20.50
095 2004 249     19.73
095 2004 250     19.32
095 2004 251     20.57
095 2004 252     21.13
095 2004 253     22.36
095 2004 254     22.36
095 2004 255     16.72
095 2004 256     14.50
095 2004 257     14.06
095 2004 258     16.99
095 2004 259     15.86
095 2004 260     16.32
095 2004 261     17.86
095 2004 262     16.59
095 2004 263     17.18
095 2004 264     15.78
095 2004 265     14.98
095 2004 266     16.24
095 2004 267     13.99
095 2004 268     15.66
095 2004 269     14.78
095 2004 270     16.41
095 2004 271     15.09
095 2004 272     16.72
095 2004 273     15.00
095 2004 274     16.12
095 2004 275     13.87
095 2004 276     10.35
095 2004 277     10.85
095 2004 278     11.84
095 2004 279     13.54
095 2004 280     15.93
095 2004 281     10.33
095 2004 282      8.29
095 2004 283      9.45
095 2004 284      7.23
095 2004 285      9.47
095 2004 286     11.14
095 2004 287     10.48
095 2004 288      6.51
095 2004 289      3.18
095 2004 290      6.56
095 2004 291      7.95
095 2004 292      9.80
095 2004 293      9.41
095 2004 294      9.97
095 2004 295      9.77
095 2004 296     10.62
095 2004 297     10.88
095 2004 298     11.18
095 2004 299      8.94
095 2004 300     11.41
095 2004 301      9.09
095 2004 302     11.65
095 2004 303      9.56
095 2004 304      9.75
095 2004 305     11.13
095 2004 306      6.74
095 2004 307      4.41
095 2004 308      9.15
095 2004 309      8.91
095 2004 310      5.30
095 2004 311      3.21
095 2004 312      5.68
095 2004 313      8.24
095 2004 314      9.84
095 2004 315     10.70
095 2004 316     11.82
095 2004 317     10.45
095 2004 318      6.72
095 2004 319     -0.65
095 2004 320      0.89
095 2004 321      4.41
095 2004 322      5.27
095 2004 323      5.43
095 2004 324     -1.13
095 2004 325     -0.62
095 2004 326      4.92
095 2004 327      6.83
095 2004 328      3.17
095 2004 329     -2.36
095 2004 330      1.93
095 2004 331      4.60
095 2004 332      3.80
095 2004 333      0.84
095 2004 334     -0.39
095 2004 335      4.34
095 2004 336      1.69
095 2004 337     -6.92
095 2004 338     -3.01
095 2004 339      5.14
095 2004 340      6.03
095 2004 341      8.31
095 2004 342      3.15
095 2004 343     -1.36
095 2004 344      4.38
095 2004 345     -2.58
095 2004 346    -12.95
095 2004 347    -11.90
095 2004 348    -10.28
095 2004 349     -9.25
095 2004 350     -7.84
095 2004 351     -8.69
095 2004 352     -9.03
095 2004 353     -5.61
095 2004 354     -7.90
095 2004 355     -8.15
095 2004 356     -7.53
095 2004 357     -8.81
095 2004 358     -5.11
095 2004 359     -5.73
095 2004 360     -8.27
095 2004 361    -10.62
095 2004 362     -9.83
095 2004 363     -9.19
095 2004 364     -5.66
095 2004 365    -10.71
095 2005   1    -15.39
095 2005   2    -11.72
095 2005   3    -11.75
095 2005   4    -13.40
095 2005   5    -10.43
095 2005   6     -4.40
095 2005   7      2.21
095 2005   8     -1.59
095 2005   9      3.14
095 2005  10      2.74
095 2005  11      0.68
095 2005  12    -10.89
095 2005  13    -10.68
095 2005  14    -11.85
095 2005  15     -9.12
095 2005  16     -2.65
095 2005  17     -5.83
095 2005  18    -16.24
095 2005  19    -18.29
095 2005  20    -15.50
095 2005  21    -12.27
095 2005  22     -8.45
095 2005  23     -8.79
095 2005  24    -11.61
095 2005  25     -9.06
095 2005  26    -11.03
095 2005  27    -10.50
095 2005  28     -6.97
095 2005  29     -5.36
095 2005  30     -9.98
095 2005  31     -9.02
095 2005  32    -12.42
095 2005  33    -11.83
095 2005  34    -12.08
095 2005  35     -7.83
095 2005  36     -9.62
095 2005  37     -5.79
095 2005  38     -5.47
095 2005  39     -8.59
095 2005  40     -9.13
095 2005  41     -9.78
095 2005  42     -9.28
095 2005  43     -7.66
095 2005  44     -3.06
095 2005  45     -4.90
095 2005  46     -7.18
095 2005  47     -9.39
095 2005  48    -10.22
095 2005  49     -7.21
095 2005  50     -8.97
095 2005  51     -6.81
095 2005  52     -6.32
095 2005  53     -5.71
095 2005  54     -0.35
095 2005  55     -0.47
095 2005  56      0.01
095 2005  57      2.60
095 2005  58      4.02
095 2005  59      1.42
095 2005  60     -0.73
095 2005  61     -0.94
095 2005  62      1.10
095 2005  63      2.14
095 2005  64      2.85
095 2005  65      0.66
095 2005  66     -2.88
095 2005  67     -7.55
095 2005  68     -4.37
095 2005  69     -1.44
095 2005  70      0.65
095 2005  71      1.86
095 2005  72      4.09
095 2005  73      5.90
095 2005  74      3.82
095 2005  75      3.38
095 2005  76      2.37
095 2005  77      2.54
095 2005  78      3.93
095 2005  79      8.26
095 2005  80      6.30
095 2005  81      5.77
095 2005  82      1.57
095 2005  83      0.30
095 2005  84      1.92
095 2005  85      6.05
095 2005  86      8.80
095 2005  87      4.21
095 2005  88      7.92
095 2005  89      8.94
095 2005  90     12.29
095 2005  91      6.65
095 2005  92      6.34
095 2005  93      8.10
095 2005  94      5.92
095 2005  95      9.99
095 2005  96      9.67
095 2005  97     13.14
095 2005  98     11.94
095 2005  99     12.94
095 2005 100      8.33
095 2005 101     11.42
095 2005 102     11.50
095 2005 103     13.16
095 2005 104     11.51
095 2005 105      9.14
095 2005 106      8.91
095 2005 107     13.69
095 2005 108     16.40
095 2005 109     17.55
095 2005 110     18.95
095 2005 111     15.81
095 2005 112     16.21
095 2005 113     14.61
095 2005 114      9.96
095 2005 115      6.20
095 2005 116     10.29
095 2005 117     10.95
095 2005 118     14.18
095 2005 119     13.68
095 2005 120     16.36
095 2005 121     17.36
095 2005 122     18.37
095 2005 123     13.59
095 2005 124     11.25
095 2005 125     14.82
095 2005 126     14.33
095 2005 127     14.46
095 2005 128     11.53
095 2005 129     13.47
095 2005 130     16.06
095 2005 131     15.87
095 2005 132     18.18
095 2005 133     18.31
095 2005 134     14.37
095 2005 135     15.60
095 2005 136     15.43
095 2005 137     14.86
095 2005 138     13.64
095 2005 139     13.53
095 2005 140     14.75
095 2005 141     16.99
095 2005 142     18.78
095 2005 143     18.85
095 2005 144     19.32
095 2005 145     18.75
095 2005 146     18.13
095 2005 147     17.23
095 2005 148     17.80
095 2005 149     21.17
095 2005 150     19.26
095 2005 151     19.89
095 2005 152     21.57
095 2005 153     21.81
095 2005 154     20.01
095 2005 155     22.43
095 2005 156     21.01
095 2005 157     18.87
095 2005 158     17.72
095 2005 159     17.93
095 2005 160     18.41
095 2005 161     19.33
095 2005 162     19.70
095 2005 163     19.11
095 2005 164     18.91
095 2005 165     19.62
095 2005 166     22.14
095 2005 167     21.73
095 2005 168     22.99
095 2005 169     22.57
095 2005 170     22.54
095 2005 171     22.22
095 2005 172     23.16
095 2005 173     23.94
095 2005 174     24.54
095 2005 175     23.47
095 2005 176     21.86
095 2005 177     21.51
095 2005 178     23.01
095 2005 179     23.33
095 2005 180     23.04
095 2005 181     22.91
095 2005 182     24.14
095 2005 183     24.03
095 2005 184     24.22
095 2005 185     24.16
095 2005 186     21.77
095 2005 187     23.31
095 2005 188     22.21
095 2005 189     23.45
095 2005 190     22.19
095 2005 191     23.88
095 2005 192     21.79
095 2005 193     23.67
095 2005 194     24.13
095 2005 195     22.99
095 2005 196     20.13
095 2005 197     20.99
095 2005 198     21.24
095 2005 199     23.21
095 2005 200     22.76
095 2005 201     25.02
095 2005 202     25.21
095 2005 203     25.33
095 2005 204     25.75
095 2005 205     25.37
095 2005 206     26.41
095 2005 207     26.51
095 2005 208     26.10
095 2005 209     25.58
095 2005 210     25.54
095 2005 211     24.61
095 2005 212     26.02
095 2005 213     24.46
095 2005 214     25.13
095 2005 215     26.39
095 2005 216     24.67
095 2005 217     24.62
095 2005 218     24.53
095 2005 219     23.20
095 2005 220     22.98
095 2005 221     24.01
095 2005 222     24.94
095 2005 223     25.15
095 2005 224     25.80
095 2005 225     25.22
095 2005 226     25.91
095 2005 227     25.53
095 2005 228     26.15
095 2005 229     24.71
095 2005 230     24.10
095 2005 231     24.22
095 2005 232     25.22
095 2005 233     24.58
095 2005 234     24.08
095 2005 235     23.74
095 2005 236     24.77
095 2005 237     23.61
095 2005 238     23.35
095 2005 239     23.07
095 2005 240     25.00
095 2005 241     24.09
095 2005 242     25.61
095 2005 243     23.97
095 2005 244     23.60
095 2005 245     22.83
095 2005 246     23.29
095 2005 247     22.88
095 2005 248     24.61
095 2005 249     23.98
095 2005 250     22.55
095 2005 251     21.76
095 2005 252     22.94
095 2005 253     23.79
095 2005 254     24.27
095 2005 255     23.37
095 2005 256     22.02
095 2005 257     20.42
095 2005 258     20.98
095 2005 259     18.82
095 2005 260     17.69
095 2005 261     18.56
095 2005 262     19.29
095 2005 263     18.79
095 2005 264     18.45
095 2005 265     18.87
095 2005 266     17.72
095 2005 267     13.87
095 2005 268     14.48
095 2005 269     15.64
095 2005 270     18.82
095 2005 271     19.87
095 2005 272     17.94
095 2005 273     15.18
095 2005 274     16.75
095 2005 275     15.70
095 2005 276     16.59
095 2005 277     16.03
095 2005 278     10.20
095 2005 279     10.70
095 2005 280     10.69
095 2005 281     10.31
095 2005 282     13.25
095 2005 283     14.88
095 2005 284      9.99
095 2005 285     12.35
095 2005 286     13.49
095 2005 287     14.66
095 2005 288     13.77
095 2005 289     13.34
095 2005 290     14.14
095 2005 291     10.97
095 2005 292      6.57
095 2005 293      9.80
095 2005 294     11.64
095 2005 295     12.70
095 2005 296     13.09
095 2005 297     15.61
095 2005 298     14.67
095 2005 299     13.24
095 2005 300     11.53
095 2005 301     10.46
095 2005 302      6.94
095 2005 303      9.99
095 2005 304      5.47
095 2005 305     -0.76
095 2005 306      0.09
095 2005 307      6.61
095 2005 308     12.43
095 2005 309     11.75
095 2005 310     11.09
095 2005 311      8.01
095 2005 312      5.51
095 2005 313      2.82
095 2005 314      6.16
095 2005 315      4.11
095 2005 316      4.10
095 2005 317     -0.41
095 2005 318     -1.90
095 2005 319     -0.14
095 2005 320     -1.52
095 2005 321     -0.79
095 2005 322     -0.33
095 2005 323      2.73
095 2005 324      4.36
095 2005 325     -0.97
095 2005 326      0.09
095 2005 327     -0.44
095 2005 328      0.65
095 2005 329      3.13
095 2005 330      3.05
095 2005 331      4.44
095 2005 332      8.86
095 2005 333      8.20
095 2005 334      7.31
095 2005 335      7.46
095 2005 336     -1.33
095 2005 337     -1.65
095 2005 338      0.50
095 2005 339      1.70
095 2005 340      4.11
095 2005 341      3.28
095 2005 342     -6.32
095 2005 343     -7.15
095 2005 344     -4.95
095 2005 345     -0.39
095 2005 346      3.95
095 2005 347      6.55
095 2005 348      0.68
095 2005 349     -3.10
095 2005 350     -4.78
095 2005 351     -3.05
095 2005 352     -3.14
095 2005 353      2.04
095 2005 354      3.94
095 2005 355      1.89
095 2005 356     -0.98
095 2005 357     -0.64
095 2005 358      4.09
095 2005 359      6.11
095 2005 360      1.14
095 2005 361     -2.80
095 2005 362      0.20
095 2005 363      2.25
095 2005 364      0.10
095 2005 365     -1.56
095 2016   1     -3.39
095 2016   2    -14.52
095 2016   3    -11.94
095 2016   4    -10.71
095 2016   5     -5.02
095 2016   6      0.03
095 2016   7      4.34
095 2016   8      3.77
095 2016   9      3.52
095 2016  10      2.21
095 2016  11      1.87
095 2016  12     -0.68
095 2016  13     -5.55
095 2016  14     -5.40
095 2016  15      0.04
095 2016  16      3.13
095 2016  17      3.95
095 2016  18      6.10
095 2016  19      5.82
095 2016  20      4.01
095 2016  21     -8.35
095 2016  22    -13.13
095 2016  23    -11.86
095 2016  24     -6.94
095 2016  25     -1.29
095 2016  26     -0.59
095 2016  27     -1.49
095 2016  28     -4.11
095 2016  29      0.79
095 2016  30      0.30
095 2016  31     -0.11
095 2016  32      0.77
095 2016  33     -0.04
095 2016  34      0.52
095 2016  35      0.67
095 2016  36      2.82
095 2016  37      3.28
095 2016  38      6.11
095 2016  39      6.44
095 2016  40      4.28
095 2016  41      3.36
095 2016  42      2.94
095 2016  43     -0.42
095 2016  44     -1.33
095 2016  45      2.69
095 2016  46      4.71
095 2016  47     -5.36
095 2016  48     -2.48
095 2016  49      1.56
095 2016  50     -1.01
095 2016  51     -0.79
095 2016  52      2.38
095 2016  53      5.17
095 2016  54      3.87
095 2016  55      7.74
095 2016  56      5.56
095 2016  57     -0.35
095 2016  58     -3.65
095 2016  59     -1.33
095 2016  60      2.05
095 2016  61      1.36
095 2016  62      2.48
095 2016  63     -1.58
095 2016  64     -1.91
095 2016  65     -3.01
095 2016  66      2.49
095 2016  67      2.35
095 2016  68      6.37
095 2016  69      9.89
095 2016  70      8.82
095 2016  71      9.05
095 2016  72      7.44
095 2016  73      7.19
095 2016  74      7.51
095 2016  75      3.76
095 2016  76      3.44
095 2016  77      1.34
095 2016  78      1.43
095 2016  79      4.30
095 2016  80      5.01
095 2016  81      4.34
095 2016  82      5.15
095 2016  83      4.04
095 2016  84      4.62
095 2016  85      5.56
095 2016  86      5.77
095 2016  87      5.21
095 2016  88      1.11
095 2016  89      5.50
095 2016  90      6.53
095 2016  91      9.24
095 2016  92      6.91
095 2016  93     10.64
095 2016  94      9.10
095 2016  95      7.17
095 2016  96      9.73
095 2016  97     11.04
095 2016  98      8.11
095 2016  99     12.32
095 2016 100      9.14
095 2016 101      7.11
095 2016 102      6.53
095 2016 103      8.29
095 2016 104      8.81
095 2016 105     13.16
095 2016 106     13.94
095 2016 107     15.32
095 2016 108     13.88
095 2016 109     15.66
095 2016 110     10.82
095 2016 111     10.65
095 2016 112     12.23
095 2016 113     12.81
095 2016 114     12.71
095 2016 115     15.82
095 2016 116     16.44
095 2016 117     12.10
095 2016 118     11.93
095 2016 119     15.49
095 2016 120     16.88
095 2016 121     17.24
095 2016 122     19.32
095 2016 123     15.36
095 2016 124     17.67
095 2016 125     13.36
095 2016 126     14.57
095 2016 127     16.19
095 2016 128     16.57
095 2016 129     17.38
095 2016 130     15.88
095 2016 131     16.26
095 2016 132     16.36
095 2016 133     13.54
095 2016 134     11.97
095 2016 135     12.02
095 2016 136     13.14
095 2016 137     13.48
095 2016 138     15.52
095 2016 139     15.40
095 2016 140     16.59
095 2016 141     16.84
095 2016 142     19.36
095 2016 143     18.31
095 2016 144     18.33
095 2016 145     18.99
095 2016 146     15.12
095 2016 147     17.61
095 2016 148     17.28
095 2016 149     18.60
095 2016 150     20.62
095 2016 151     21.99
095 2016 152     19.77
095 2016 153     17.98
095 2016 154     20.16
095 2016 155     22.86
095 2016 156     21.61
095 2016 157     19.95
095 2016 158     22.91
095 2016 159     22.92
095 2016 160     23.20
095 2016 161     22.11
095 2016 162     22.12
095 2016 163     22.81
095 2016 164     20.38
095 2016 165     21.89
095 2016 166     22.97
095 2016 167     22.80
095 2016 168     23.70
095 2016 169     19.53
095 2016 170     21.65
095 2016 171     20.10
095 2016 172     22.73
095 2016 173     21.06
095 2016 174     20.61
095 2016 175     24.49
095 2016 176     23.25
095 2016 177     23.10
095 2016 178     22.25
095 2016 179     23.82
095 2016 180     23.29
095 2016 181     24.50
095 2016 182     25.46
095 2016 183     24.47
095 2016 184     24.24
095 2016 185     24.50
095 2016 186     24.89
095 2016 187     27.31
095 2016 188     24.46
095 2016 189     22.99
095 2016 190     22.52
095 2016 191     22.39
095 2016 192     23.13
095 2016 193     24.11
095 2016 194     23.34
095 2016 195     24.77
095 2016 196     23.70
095 2016 197     24.38
095 2016 198     23.80
095 2016 199     23.53
095 2016 200     23.24
095 2016 201     25.35
095 2016 202     25.35
095 2016 203     26.89
095 2016 204     26.62
095 2016 205     26.17
095 2016 206     25.84
095 2016 207     27.17
095 2016 208     25.05
095 2016 209     25.69
095 2016 210     26.60
095 2016 211     27.72
095 2016 212     27.82
095 2016 213     27.73
095 2016 214     27.47
095 2016 215     28.57
095 2016 216     25.89
095 2016 217     26.09
095 2016 218     29.04
095 2016 219     26.22
095 2016 220     25.02
095 2016 221     25.39
095 2016 222     25.07
095 2016 223     25.97
095 2016 224     26.59
095 2016 225     26.36
095 2016 226     25.92
095 2016 227     26.13
095 2016 228     26.33
095 2016 229     27.04
095 2016 230     25.81
095 2016 231     25.00
095 2016 232     25.59
095 2016 233     24.88
095 2016 234     25.71
095 2016 235     24.96
095 2016 236     22.97
095 2016 237     22.78
095 2016 238     24.76
095 2016 239     24.00
095 2016 240     23.96
095 2016 241     22.86
095 2016 242     25.43
095 2016 243     24.58
095 2016 244     25.70
095 2016 245     20.10
095 2016 246     18.64
095 2016 247     19.31
095 2016 248     23.58
095 2016 249     20.84
095 2016 250     19.69
095 2016 251     20.67
095 2016 252     19.67
095 2016 253     19.43
095 2016 254     21.00
095 2016 255     16.39
095 2016 256     18.39
095 2016 257     19.99
095 2016 258     20.07
095 2016 259     19.85
095 2016 260     22.35
095 2016 261     18.64
095 2016 262     18.99
095 2016 263     17.54
095 2016 264     16.17
095 2016 265     18.43
095 2016 266     17.93
095 2016 267     20.93
095 2016 268     20.59
095 2016 269     17.97
095 2016 270     16.21
095 2016 271     15.72
095 2016 272     14.86
095 2016 273     15.58
095 2016 274     18.84
095 2016 275     15.92
095 2016 276     14.81
095 2016 277     14.74
095 2016 278     14.36
095 2016 279     15.14
095 2016 280     13.66
095 2016 281     13.64
095 2016 282     13.93
095 2016 283     14.79
095 2016 284     16.31
095 2016 285     17.16
095 2016 286     14.69
095 2016 287     13.00
095 2016 288     14.17
095 2016 289     12.00
095 2016 290     10.74
095 2016 291     14.19
095 2016 292     15.17
095 2016 293     11.77
095 2016 294      7.89
095 2016 295      6.70
095 2016 296      7.29
095 2016 297      7.49
095 2016 298      4.68
095 2016 299      4.66
095 2016 300      8.66
095 2016 301      8.70
095 2016 302      7.39
095 2016 303      9.07
095 2016 304     11.95
095 2016 305      8.50
095 2016 306      7.44
095 2016 307      9.49
095 2016 308      7.60
095 2016 309      4.18
095 2016 310      5.02
095 2016 311      5.99
095 2016 312      6.83
095 2016 313     10.15
095 2016 314     11.84
095 2016 315      8.41
095 2016 316      9.02
095 2016 317      6.00
095 2016 318      6.37
095 2016 319      6.93
095 2016 320      8.44
095 2016 321     15.35
095 2016 322      2.55
095 2016 323     -3.84
095 2016 324      1.81
095 2016 325     -0.53
095 2016 326      1.79
095 2016 327      1.88
095 2016 328      3.81
095 2016 329      4.30
095 2016 330      1.34
095 2016 331     -2.83
095 2016 332     -6.28
095 2016 333     -7.33
095 2016 334     -7.34
095 2016 335     -9.28
095 2016 336     -2.10
095 2016 337     -9.50
095 2016 338    -12.19
095 2016 339     -9.27
095 2016 340     -2.61
095 2016 341      2.24
095 2016 342     -4.57
095 2016 343     -5.16
095 2016 344     -8.33
095 2016 345     -9.47
095 2016 346     -6.05
095 2016 347     -2.68
095 2016 348     -0.15
095 2016 349      1.93
095 2016 350      5.53
095 2016 351      0.33
095 2016 352     -0.78
095 2016 353     -1.24
095 2016 354     -2.68
095 2016 355     -0.35
095 2016 356     -5.92
095 2016 357    -11.34
095 2016 358     -7.33
095 2016 359     -2.21
095 2016 360     -4.86
095 2016 361     -2.51
095 2016 362      2.95
095 2016 363      1.90
095 2016 364      2.76
095 2016 365      2.49
095 2017   1    -12.70
095 2017   2    -11.05
095 2017   3     -8.02
095 2017   4     -2.65
095 2017   5      1.06
095 2017   6      2.44
095 2017   7      3.52
095 2017   8      2.37
095 2017   9     -0.10
095 2017  10     -0.30
095 2017  11      3.24
095 2017  12      3.99
095 2017  13      4.14
095 2017  14     -0.75
095 2017  15     -3.17
095 2017  16     -2.87
095 2017  17     -0.88
095 2017  18      1.88
095 2017  19      2.61
095 2017  20      2.13
095 2017  21      3.07
095 2017  22      1.89
095 2017  23     -4.83
095 2017  24     -8.07
095 2017  25     -3.08
095 2017  26     -0.25
095 2017  27      1.79
095 2017  28     -1.83
095 2017  29     -3.05
095 2017  30     -3.20
095 2017  31     -5.53
095 2017  32     -5.27
095 2017  33     -1.94
095 2017  34      2.81
095 2017  35      3.20
095 2017  36      3.14
095 2017  37      0.95
095 2017  38      0.89
095 2017  39      0.60
095 2017  40      1.85
095 2017  41     -1.50
095 2017  42     -1.80
095 2017  43      1.64
095 2017  44      3.30
095 2017  45     -3.41
095 2017  46     -0.62
095 2017  47     -7.85
095 2017  48     -4.22
095 2017  49      1.01
095 2017  50      5.94
095 2017  51      6.51
095 2017  52      1.71
095 2017  53     -2.91
095 2017  54     -6.93
095 2017  55     -8.04
095 2017  56     -8.48
095 2017  57     -7.82
095 2017  58     -3.62
095 2017  59     -0.98
095 2017  60      4.34
095 2017  61      4.63
095 2017  62      5.34
095 2017  63      7.21
095 2017  64      8.84
095 2017  65      9.10
095 2017  66      4.25
095 2017  67      0.85
095 2017  68     -0.02
095 2017  69      0.09
095 2017  70      2.01
095 2017  71      7.12
095 2017  72      7.83
095 2017  73      3.78
095 2017  74      2.92
095 2017  75      6.56
095 2017  76      5.61
095 2017  77      4.82
095 2017  78      7.13
095 2017  79     10.74
095 2017  80     12.22
095 2017  81      8.57
095 2017  82      7.82
095 2017  83      8.80
095 2017  84     13.32
095 2017  85     10.90
095 2017  86     10.00
095 2017  87      2.89
095 2017  88      0.19
095 2017  89      1.51
095 2017  90      1.20
095 2017  91      5.07
095 2017  92     10.24
095 2017  93     12.18
095 2017  94     11.98
095 2017  95     14.17
095 2017  96     17.17
095 2017  97     14.93
095 2017  98     16.46
095 2017  99     11.75
095 2017 100      7.28
095 2017 101     12.61
095 2017 102     13.40
095 2017 103     15.25
095 2017 104     10.43
095 2017 105      9.76
095 2017 106      6.99
095 2017 107     12.59
095 2017 108     10.77
095 2017 109     10.39
095 2017 110     10.58
095 2017 111     14.59
095 2017 112      9.80
095 2017 113     13.25
095 2017 114     16.84
095 2017 115      9.19
095 2017 116     10.38
095 2017 117      8.94
095 2017 118     10.52
095 2017 119     13.81
095 2017 120     15.36
095 2017 121     14.96
095 2017 122     16.60
095 2017 123     13.95
095 2017 124     13.36
095 2017 125     17.25
095 2017 126     14.93
095 2017 127     14.18
095 2017 128     14.32
095 2017 129     19.33
095 2017 130     18.98
095 2017 131     20.06
095 2017 132     15.46
095 2017 133     15.69
095 2017 134     14.96
095 2017 135     16.18
095 2017 136     14.48
095 2017 137     14.25
095 2017 138     16.86
095 2017 139     18.17
095 2017 140     16.33
095 2017 141     18.71
095 2017 142     21.22
095 2017 143     20.41
095 2017 144     15.29
095 2017 145     18.15
095 2017 146     17.42
095 2017 147     18.45
095 2017 148     21.22
095 2017 149     20.89
095 2017 150     21.18
095 2017 151     21.95
095 2017 152     19.01
095 2017 153     17.60
095 2017 154     20.96
095 2017 155     19.79
095 2017 156     18.53
095 2017 157     20.71
095 2017 158     22.45
095 2017 159     22.34
095 2017 160     21.27
095 2017 161     20.23
095 2017 162     21.24
095 2017 163     23.64
095 2017 164     22.67
095 2017 165     25.59
095 2017 166     24.71
095 2017 167     22.89
095 2017 168     23.17
095 2017 169     22.23
095 2017 170     22.60
095 2017 171     21.15
095 2017 172     23.12
095 2017 173     23.16
095 2017 174     22.16
095 2017 175     22.21
095 2017 176     24.06
095 2017 177     23.26
095 2017 178     24.33
095 2017 179     22.84
095 2017 180     23.14
095 2017 181     26.38
095 2017 182     25.50
095 2017 183     27.92
095 2017 184     25.82
095 2017 185     25.68
095 2017 186     26.30
095 2017 187     25.53
095 2017 188     23.86
095 2017 189     23.58
095 2017 190     22.62
095 2017 191     22.23
095 2017 192     22.85
095 2017 193     25.17
095 2017 194     26.52
095 2017 195     23.93
095 2017 196     24.58
095 2017 197     25.55
095 2017 198     25.38
095 2017 199     25.66
095 2017 200     27.04
095 2017 201     27.87
095 2017 202     27.12
095 2017 203     26.28
095 2017 204     25.05
095 2017 205     25.42
095 2017 206     23.99
095 2017 207     25.08
095 2017 208     24.26
095 2017 209     24.41
095 2017 210     24.11
095 2017 211     26.72
095 2017 212     28.68
095 2017 213     26.10
095 2017 214     26.12
095 2017 215     26.55
095 2017 216     26.62
095 2017 217     26.08
095 2017 218     27.38
095 2017 219     26.21
095 2017 220     27.51
095 2017 221     24.72
095 2017 222     25.10
095 2017 223     25.53
095 2017 224     27.27
095 2017 225     26.51
095 2017 226     25.24
095 2017 227     25.88
095 2017 228     25.91
095 2017 229     26.19
095 2017 230     26.60
095 2017 231     26.01
095 2017 232     22.00
095 2017 233     23.32
095 2017 234     22.28
095 2017 235     21.31
095 2017 236     23.30
095 2017 237     21.46
095 2017 238     21.44
095 2017 239     22.20
095 2017 240     21.43
095 2017 241     22.79
095 2017 242     22.17
095 2017 243     22.97
095 2017 244     22.67
095 2017 245     23.33
095 2017 246     22.49
095 2017 247     21.82
095 2017 248     22.89
095 2017 249     22.70
095 2017 250     23.82
095 2017 251     24.59
095 2017 252     23.39
095 2017 253     23.21
095 2017 254     22.67
095 2017 255     21.16
095 2017 256     20.43
095 2017 257     20.39
095 2017 258     20.82
095 2017 259     22.66
095 2017 260     24.52
095 2017 261     24.38
095 2017 262     22.68
095 2017 263     19.49
095 2017 264     17.42
095 2017 265     17.25
095 2017 266     19.84
095 2017 267     20.38
095 2017 268     18.37
095 2017 269     18.44
095 2017 270     19.62
095 2017 271     18.83
095 2017 272     20.41
095 2017 273     18.16
095 2017 274     18.48
095 2017 275     18.00
095 2017 276     20.16
095 2017 277     19.34
095 2017 278     15.39
095 2017 279     13.84
095 2017 280     13.56
095 2017 281     15.33
095 2017 282     16.17
095 2017 283     16.70
095 2017 284     17.94
095 2017 285     17.65
095 2017 286     16.60
095 2017 287     16.33
095 2017 288      6.39
095 2017 289      8.60
095 2017 290     10.41
095 2017 291     12.07
095 2017 292      9.60
095 2017 293      5.33
095 2017 294      7.32
095 2017 295      7.45
095 2017 296      9.24
095 2017 297     10.69
095 2017 298     12.71
095 2017 299      7.30
095 2017 300      3.90
095 2017 301      3.50
095 2017 302      2.78
095 2017 303      4.87
095 2017 304      0.87
095 2017 305      2.14
095 2017 306      5.72
095 2017 307     10.82
095 2017 308     12.38
095 2017 309      9.21
095 2017 310     -0.55
095 2017 311     -0.22
095 2017 312      0.90
095 2017 313      3.51
095 2017 314      7.83
095 2017 315      4.08
095 2017 316      3.50
095 2017 317      4.52
095 2017 318      4.35
095 2017 319      5.28
095 2017 320     -1.90
095 2017 321     -0.52
095 2017 322     -0.47
095 2017 323      3.52
095 2017 324      3.50
095 2017 325      2.61
095 2017 326      5.97
095 2017 327      5.47
095 2017 328      4.14
095 2017 329     -2.11
095 2017 330     -0.70
095 2017 331     -0.20
095 2017 332      2.67
095 2017 333      3.36
095 2017 334      6.37
095 2017 335      2.63
095 2017 336      5.93
095 2017 337     -4.61
095 2017 338    -11.85
095 2017 339     -7.93
095 2017 340     -5.78
095 2017 341     -3.96
095 2017 342     -3.01
095 2017 343     -3.42
095 2017 344      2.78
095 2017 345      0.89
095 2017 346     -7.01
095 2017 347     -4.74
095 2017 348      6.36
095 2017 349     -0.54
095 2017 350     -4.82
095 2017 351     -8.72
095 2017 352     -4.66
095 2017 353      4.30
095 2017 354      6.04
095 2017 355     -0.93
095 2017 356     -4.30
095 2017 357     -6.22
095 2017 358      1.83
095 2017 359     -3.52
095 2017 360      0.18
095 2017 361     -5.85
095 2017 362     -9.14
095 2017 363    -10.68
095 2017 364    -11.42
095 2017 365    -11.45
095 2018   1     -8.65
095 2018   2      0.44
095 2018   3      1.28
095 2018   4    -10.72
095 2018   5    -11.15
095 2018   6     -8.51
095 2018   7     -4.26
095 2018   8     -1.73
095 2018   9      2.50
095 2018  10      4.87
095 2018  11      1.91
095 2018  12     -4.57
095 2018  13     -6.06
095 2018  14     -3.98
095 2018  15      1.67
095 2018  16     -8.94
095 2018  17     -3.99
095 2018  18     -8.95
095 2018  19     -1.60
095 2018  20    -10.27
095 2018  21    -10.10
095 2018  22     -0.99
095 2018  23      0.38
095 2018  24    -14.40
095 2018  25    -14.30
095 2018  26     -8.89
095 2018  27      1.27
095 2018  28     -5.30
095 2018  29    -13.01
095 2018  30    -11.30
095 2018  31    -12.14
095 2018  32    -10.56
095 2018  33     -6.14
095 2018  34     -9.00
095 2018  35     -7.92
095 2018  36     -1.94
095 2018  37     -0.63
095 2018  38     -4.95
095 2018  39     -2.80
095 2018  40      0.41
095 2018  41    -10.21
095 2018  42     -9.98
095 2018  43    -11.05
095 2018  44     -4.93
095 2018  45      1.56
095 2018  46     -0.58
095 2018  47      0.24
095 2018  48      5.17
095 2018  49     -1.33
095 2018  50     -3.66
095 2018  51     -3.04
095 2018  52     -1.07
095 2018  53      2.11
095 2018  54      0.04
095 2018  55     -2.84
095 2018  56     -4.67
095 2018  57     -5.34
095 2018  58     -5.21
095 2018  59     -2.60
095 2018  60     -0.32
095 2018  61     -2.25
095 2018  62     -0.27
095 2018  63      1.44
095 2018  64      2.90
095 2018  65     -1.03
095 2018  66     -2.29
095 2018  67     -3.60
095 2018  68     -4.26
095 2018  69     -3.75
095 2018  70     -2.24
095 2018  71      0.23
095 2018  72      5.39
095 2018  73      5.47
095 2018  74      7.92
095 2018  75      4.25
095 2018  76      3.55
095 2018  77      5.79
095 2018  78      5.59
095 2018  79      4.36
095 2018  80      1.83
095 2018  81      1.48
095 2018  82      1.67
095 2018  83      0.86
095 2018  84      4.64
095 2018  85      9.86
095 2018  86      6.02
095 2018  87      2.76
095 2018  88      2.60
095 2018  89      6.57
095 2018  90      7.86
095 2018  91     10.77
095 2018  92      8.82
095 2018  93      6.64
095 2018  94      5.91
095 2018  95      8.21
095 2018  96     14.04
095 2018  97      4.19
095 2018  98      6.79
095 2018  99      8.39
095 2018 100      7.63
095 2018 101      8.19
095 2018 102      7.66
095 2018 103     10.38
095 2018 104     11.38
095 2018 105     10.51
095 2018 106     10.86
095 2018 107     11.87
095 2018 108     12.19
095 2018 109     12.01
095 2018 110     12.40
095 2018 111     12.69
095 2018 112     13.96
095 2018 113     13.10
095 2018 114     14.64
095 2018 115      8.58
095 2018 116     13.49
095 2018 117     12.64
095 2018 118     11.75
095 2018 119      9.41
095 2018 120     10.64
095 2018 121     13.13
095 2018 122     12.43
095 2018 123     14.37
095 2018 124     19.58
095 2018 125     16.16
095 2018 126     18.01
095 2018 127     13.85
095 2018 128     14.37
095 2018 129     16.15
095 2018 130     18.76
095 2018 131     18.52
095 2018 132     16.21
095 2018 133     17.87
095 2018 134     19.92
095 2018 135     18.73
095 2018 136     15.28
095 2018 137     15.91
095 2018 138     18.13
095 2018 139     20.66
095 2018 140     18.19
095 2018 141     20.12
095 2018 142     16.36
095 2018 143     16.79
095 2018 144     16.78
095 2018 145     18.75
095 2018 146     19.16
095 2018 147     20.38
095 2018 148     21.84
095 2018 149     18.45
095 2018 150     20.37
095 2018 151     19.70
095 2018 152     19.93
095 2018 153     19.89
095 2018 154     19.74
095 2018 155     18.18
095 2018 156     17.89
095 2018 157     18.66
095 2018 158     21.84
095 2018 159     21.88
095 2018 160     19.92
095 2018 161     19.25
095 2018 162     18.93
095 2018 163     21.17
095 2018 164     21.21
095 2018 165     22.99
095 2018 166     23.05
095 2018 167     23.40
095 2018 168     23.52
095 2018 169     19.38
095 2018 170     20.24
095 2018 171     20.28
095 2018 172     20.93
095 2018 173     21.84
095 2018 174     20.33
095 2018 175     21.99
095 2018 176     22.85
095 2018 177     21.25
095 2018 178     20.89
095 2018 179     22.03
095 2018 180     22.15
095 2018 181     21.84
095 2018 182     21.10
095 2018 183     22.92
095 2018 184     23.85
095 2018 185     23.66
095 2018 186     21.99
095 2018 187     23.04
095 2018 188     22.94
095 2018 189     23.51
095 2018 190     22.20
095 2018 191     23.71
095 2018 192     23.61
095 2018 193     22.04
095 2018 194     20.41
095 2018 195     21.72
095 2018 196     22.17
095 2018 197     23.74
095 2018 198     23.93
095 2018 199     22.37
095 2018 200     25.96
095 2018 201     25.57
095 2018 202     26.14
095 2018 203     23.26
095 2018 204     24.93
095 2018 205     22.47
095 2018 206     21.12
095 2018 207     23.12
095 2018 208     22.04
095 2018 209     25.15
095 2018 210     25.89
095 2018 211     27.87
095 2018 212     25.30
095 2018 213     23.35
095 2018 214     22.16
095 2018 215     23.38
095 2018 216     22.80
095 2018 217     25.46
095 2018 218     26.12
095 2018 219     26.92
095 2018 220     25.48
095 2018 221     25.44
095 2018 222     25.11
095 2018 223     24.64
095 2018 224     26.99
095 2018 225     25.45
095 2018 226     24.13
095 2018 227     25.75
095 2018 228     26.53
095 2018 229     23.83
095 2018 230     24.67
095 2018 231     23.37
095 2018 232     24.95
095 2018 233     24.82
095 2018 234     24.15
095 2018 235     24.28
095 2018 236     24.15
095 2018 237     24.96
095 2018 238     25.51
095 2018 239     24.15
095 2018 240     23.59
095 2018 241     23.72
095 2018 242     24.54
095 2018 243     24.47
095 2018 244     19.45
095 2018 245     20.98
095 2018 246     22.63
095 2018 247     22.43
095 2018 248     23.00
095 2018 249     23.82
095 2018 250     23.03
095 2018 251     24.02
095 2018 252     22.55
095 2018 253     24.29
095 2018 254     23.79
095 2018 255     22.90
095 2018 256     16.40
095 2018 257     17.33
095 2018 258     17.03
095 2018 259     16.75
095 2018 260     16.81
095 2018 261     17.83
095 2018 262     20.46
095 2018 263     19.60
095 2018 264     15.74
095 2018 265     13.17
095 2018 266     15.38
095 2018 267     19.37
095 2018 268     18.14
095 2018 269     17.80
095 2018 270     18.11
095 2018 271     16.72
095 2018 272     17.14
095 2018 273     17.84
095 2018 274     17.07
095 2018 275     14.14
095 2018 276     15.50
095 2018 277     15.40
095 2018 278     16.58
095 2018 279     16.74
095 2018 280     16.43
095 2018 281     14.28
095 2018 282     15.79
095 2018 283     16.81
095 2018 284     17.98
095 2018 285     14.95
095 2018 286     13.95
095 2018 287     14.13
095 2018 288     14.93
095 2018 289     15.00
095 2018 290     15.78
095 2018 291     16.68
095 2018 292     15.11
095 2018 293      6.48
095 2018 294      3.55
095 2018 295      5.65
095 2018 296     11.02
095 2018 297      7.91
095 2018 298     10.11
095 2018 299     10.17
095 2018 300     10.20
095 2018 301     12.46
095 2018 302     11.90
095 2018 303      1.21
095 2018 304     -1.89
095 2018 305      4.66
095 2018 306      9.27
095 2018 307      9.84
095 2018 308     11.69
095 2018 309     10.15
095 2018 310     10.93
095 2018 311      6.64
095 2018 312      6.71
095 2018 313      7.68
095 2018 314      5.73
095 2018 315      7.99
095 2018 316     11.42
095 2018 317     14.26
095 2018 318      9.29
095 2018 319     -2.92
095 2018 320     -1.75
095 2018 321      0.56
095 2018 322      3.24
095 2018 323      7.26
095 2018 324     10.55
095 2018 325     11.90
095 2018 326      9.97
095 2018 327      1.43
095 2018 328     -1.65
095 2018 329     -0.52
095 2018 330     -1.51
095 2018 331     -1.59
095 2018 332      4.02
095 2018 333      5.68
095 2018 334      4.37
095 2018 335     -2.16
095 2018 336      0.27
095 2018 337      5.08
095 2018 338      4.77
095 2018 339      3.08
095 2018 340     -1.71
095 2018 341     -3.00
095 2018 342     -7.06
095 2018 343     -7.01
095 2018 344     -0.39
095 2018 345      3.17
095 2018 346     -0.61
095 2018 347     -4.83
095 2018 348     -6.76
095 2018 349     -7.87
095 2018 350     -5.97
095 2018 351     -7.26
095 2018 352     -4.31
095 2018 353     -2.44
095 2018 354      0.46
095 2018 355      3.23
095 2018 356      3.78
095 2018 357      1.68
095 2018 358      2.14
095 2018 359      3.51
095 2018 360     -0.51
095 2018 361     -6.97
095 2018 362     -8.97
095 2018 363    -11.19
095 2018 364    -13.50
095 2018 365    -11.68
095 2019   1     -3.21
095 2019   2      0.35
095 2019   3     -0.38
095 2019   4     -6.35
095 2019   5     -7.61
095 2019   6     -0.21
095 2019   7      0.78
095 2019   8      2.54
095 2019   9     -0.54
095 2019  10     -9.87
095 2019  11     -5.74
095 2019  12      4.75
095 2019  13      2.27
095 2019  14      3.11
095 2019  15     -5.69
095 2019  16     -8.88
095 2019  17     -5.84
095 2019  18     -3.40
095 2019  19      1.41
095 2019  20      2.79
095 2019  21     -1.98
095 2019  22     -0.10
095 2019  23     -4.33
095 2019  24     -3.00
095 2019  25      3.77
095 2019  26      2.53
095 2019  27      1.52
095 2019  28      0.24
095 2019  29      2.44
095 2019  30      0.87
095 2019  31     -6.05
095 2019  32     -5.63
095 2019  33     -5.85
095 2019  34     -7.40
095 2019  35     -1.01
095 2019  36      0.25
095 2019  37      3.32
095 2019  38      8.48
095 2019  39      7.34
095 2019  40      5.10
095 2019  41     -0.93
095 2019  42     -2.29
095 2019  43      0.20
095 2019  44      2.78
095 2019  45      0.52
095 2019  46     -1.42
095 2019  47     -2.46
095 2019  48     -0.91
095 2019  49      0.57
095 2019  50      3.65
095 2019  51      5.77
095 2019  52      1.77
095 2019  53     -2.63
095 2019  54     -0.37
095 2019  55      4.19
095 2019  56      6.72
095 2019  57      4.29
095 2019  58      4.81
095 2019  59      3.25
095 2019  60      2.33
095 2019  61      2.70
095 2019  62      4.48
095 2019  63      2.10
095 2019  64      1.16
095 2019  65      4.65
095 2019  66      6.06
095 2019  67      4.72
095 2019  68      2.35
095 2019  69      5.25
095 2019  70      7.43
095 2019  71      3.87
095 2019  72      7.40
095 2019  73     -0.53
095 2019  74     -0.32
095 2019  75      8.15
095 2019  76      3.76
095 2019  77      3.77
095 2019  78      2.98
095 2019  79      8.21
095 2019  80      9.50
095 2019  81     10.29
095 2019  82     13.27
095 2019  83     11.47
095 2019  84     11.77
095 2019  85     12.25
095 2019  86     10.87
095 2019  87     10.12
095 2019  88     10.52
095 2019  89      9.11
095 2019  90      6.47
095 2019  91      4.44
095 2019  92      4.90
095 2019  93      5.77
095 2019  94      7.49
095 2019  95      9.27
095 2019  96     10.29
095 2019  97     10.91
095 2019  98     11.00
095 2019  99      8.56
095 2019 100      9.41
095 2019 101      6.36
095 2019 102      4.25
095 2019 103      7.67
095 2019 104     10.53
095 2019 105      8.22
095 2019 106     14.31
095 2019 107     16.01
095 2019 108     20.03
095 2019 109     18.18
095 2019 110     14.11
095 2019 111     16.87
095 2019 112     19.35
095 2019 113     17.33
095 2019 114     15.29
095 2019 115     12.67
095 2019 116     12.33
095 2019 117      9.43
095 2019 118      9.08
095 2019 119     11.93
095 2019 120     18.15
095 2019 121     19.65
095 2019 122     17.62
095 2019 123     13.93
095 2019 124     19.61
095 2019 125     17.51
095 2019 126     16.46
095 2019 127     16.60
095 2019 128     18.29
095 2019 129     17.59
095 2019 130     19.84
095 2019 131     18.65
095 2019 132     18.69
095 2019 133     19.97
095 2019 134     18.91
095 2019 135     12.52
095 2019 136     16.78
095 2019 137     14.91
095 2019 138     19.28
095 2019 139     16.25
095 2019 140     12.85
095 2019 141     17.17
095 2019 142     16.81
095 2019 143     16.98
095 2019 144     17.99
095 2019 145     21.74
095 2019 146     22.98
095 2019 147     20.18
095 2019 148     18.44
095 2019 149     21.20
095 2019 150     21.73
095 2019 151     20.14
095 2019 152     21.57
095 2019 153     20.00
095 2019 154     21.47
095 2019 155     21.82
095 2019 156     23.06
095 2019 157     22.79
095 2019 158     24.21
095 2019 159     22.14
095 2019 160     24.04
095 2019 161     25.19
095 2019 162     24.51
095 2019 163     20.48
095 2019 164     20.40
095 2019 165     22.50
095 2019 166     21.77
095 2019 167     21.03
095 2019 168     20.53
095 2019 169     19.66
095 2019 170     20.90
095 2019 171     22.31
095 2019 172     24.80
095 2019 173     23.21
095 2019 174     23.15
095 2019 175     22.25
095 2019 176     24.48
095 2019 177     24.36
095 2019 178     24.25
095 2019 179     25.44
095 2019 180     21.88
095 2019 181     25.36
095 2019 182     24.31
095 2019 183     24.53
095 2019 184     24.27
095 2019 185     23.85
095 2019 186     25.15
095 2019 187     23.96
095 2019 188     22.23
095 2019 189     22.27
095 2019 190     23.20
095 2019 191     24.33
095 2019 192     22.93
095 2019 193     22.50
095 2019 194     23.33
095 2019 195     22.12
095 2019 196     22.39
095 2019 197     23.39
095 2019 198     20.77
095 2019 199     22.59
095 2019 200     23.03
095 2019 201     25.49
095 2019 202     25.73
095 2019 203     26.87
095 2019 204     23.54
095 2019 205     18.21
095 2019 206     20.93
095 2019 207     20.57
095 2019 208     20.63
095 2019 209     22.49
095 2019 210     22.23
095 2019 211     23.84
095 2019 212     24.59
095 2019 213     24.67
095 2019 214     25.74
095 2019 215     27.19
095 2019 216     23.94
095 2019 217     26.62
095 2019 218     28.34
095 2019 219     25.37
095 2019 220     27.52
095 2019 221     24.84
095 2019 222     24.33
095 2019 223     24.65
095 2019 224     23.70
095 2019 225     24.68
095 2019 226     25.45
095 2019 227     21.57
095 2019 228     23.28
095 2019 229     23.44
095 2019 230     21.37
095 2019 231     21.95
095 2019 232     23.02
095 2019 233     23.39
095 2019 234     23.60
095 2019 235     22.00
095 2019 236     22.93
095 2019 237     22.42
095 2019 238     23.66
095 2019 239     22.86
095 2019 240     23.00
095 2019 241     22.90
095 2019 242     24.26
095 2019 243     25.05
095 2019 244     23.62
095 2019 245     25.64
095 2019 246     23.06
095 2019 247     24.27
095 2019 248     24.23
095 2019 249     24.83
095 2019 250     22.85
095 2019 251     19.07
095 2019 252     20.50
095 2019 253     19.58
095 2019 254     19.18
095 2019 255     20.21
095 2019 256     17.91
095 2019 257     18.03
095 2019 258     16.18
095 2019 259     15.65
095 2019 260     15.54
095 2019 261     18.42
095 2019 262     16.81
095 2019 263     18.00
095 2019 264     17.80
095 2019 265     18.10
095 2019 266     19.14
095 2019 267     20.50
095 2019 268     17.10
095 2019 269     14.35
095 2019 270     15.93
095 2019 271     15.93
095 2019 272     15.41
095 2019 273     16.57
095 2019 274     17.91
095 2019 275     15.31
095 2019 276     15.79
095 2019 277     14.45
095 2019 278     14.66
095 2019 279     15.18
095 2019 280     16.25
095 2019 281     13.08
095 2019 282     10.94
095 2019 283     10.82
095 2019 284     13.41
095 2019 285     13.25
095 2019 286     16.13
095 2019 287     15.49
095 2019 288     11.69
095 2019 289     12.41
095 2019 290     13.86
095 2019 291     13.99
095 2019 292     13.83
095 2019 293     12.20
095 2019 294     10.65
095 2019 295     10.22
095 2019 296     10.27
095 2019 297      9.76
095 2019 298     11.92
095 2019 299      6.72
095 2019 300      1.99
095 2019 301     -1.52
095 2019 302      3.72
095 2019 303      6.49
095 2019 304      0.59
095 2019 305      7.21
095 2019 306      7.77
095 2019 307     11.31
095 2019 308     13.50
095 2019 309     14.17
095 2019 310     13.07
095 2019 311      7.15
095 2019 312      5.16
095 2019 313      5.25
095 2019 314      0.28
095 2019 315     -0.14
095 2019 316      0.91
095 2019 317      2.16
095 2019 318     -0.28
095 2019 319      0.52
095 2019 320      5.96
095 2019 321      7.99
095 2019 322      9.10
095 2019 323     11.97
095 2019 324     11.81
095 2019 325      9.29
095 2019 326      7.00
095 2019 327      6.54
095 2019 328      4.44
095 2019 329      1.61
095 2019 330     -0.56
095 2019 331     -0.20
095 2019 332      1.95
095 2019 333      6.88
095 2019 334      4.56
095 2019 335      0.91
095 2019 336      2.24
095 2019 337      2.27
095 2019 338     -0.38
095 2019 339     -0.60
095 2019 340     -0.96
095 2019 341     -0.91
095 2019 342      5.34
095 2019 343     -2.22
095 2019 344     -8.24
095 2019 345     -2.74
095 2019 346     -4.61
095 2019 347     -4.61
095 2019 348     -3.88
095 2019 349      0.27
095 2019 350     -1.80
095 2019 351    -11.62
095 2019 352    -12.74
095 2019 353    -10.59
095 2019 354     -9.23
095 2019 355     -9.33
095 2019 356     -6.40
095 2019 357     -5.81
095 2019 358     -5.79
095 2019 359     -5.93
095 2019 360     -5.68
095 2019 361     -3.00
095 2019 362     -2.55
095 2019 363     -4.34
095 2019 364     -1.86
095 2019 365     -0.78
095 2020   1     -3.50
095 2020   2     -1.30
095 2020   3      1.22
095 2020   4     -7.80
095 2020   5     -6.94
095 2020   6     -1.74
095 2020   7      0.16
095 2020   8      0.36
095 2020   9     -2.08
095 2020  10     -8.19
095 2020  11     -4.84
095 2020  12     -3.92
095 2020  13      0.21
095 2020  14     -1.91
095 2020  15      0.80
095 2020  16      6.23
095 2020  17      4.33
095 2020  18     -5.95
095 2020  19     -6.52
095 2020  20    -12.04
095 2020  21     -4.39
095 2020  22     -0.24
095 2020  23     -1.97
095 2020  24      0.13
095 2020  25      3.52
095 2020  26      1.25
095 2020  27      2.43
095 2020  28      1.77
095 2020  29      5.26
095 2020  30      5.11
095 2020  31      3.31
095 2020  32      3.70
095 2020  33      2.04
095 2020  34      0.00
095 2020  35     -0.08
095 2020  36      2.14
095 2020  37     -0.17
095 2020  38      1.31
095 2020  39     -0.78
095 2020  40     -3.80
095 2020  41      0.40
095 2020  42     -2.99
095 2020  43     -2.89
095 2020  44     -2.16
095 2020  45      3.76
095 2020  46      4.05
095 2020  47      3.13
095 2020  48      6.26
095 2020  49      1.22
095 2020  50      1.99
095 2020  51      5.91
095 2020  52      0.63
095 2020  53     -7.41
095 2020  54    -10.82
095 2020  55     -7.05
095 2020  56     -5.40
095 2020  57     -3.21
095 2020  58      2.26
095 2020  59      3.70
095 2020  60      5.50
095 2020  61      4.38
095 2020  62      5.15
095 2020  63      4.78
095 2020  64      1.92
095 2020  65      3.19
095 2020  66      3.45
095 2020  67     -3.05
095 2020  68      0.39
095 2020  69      3.30
095 2020  70      2.38
095 2020  71      1.81
095 2020  72      4.59
095 2020  73      6.64
095 2020  74      6.78
095 2020  75      5.87
095 2020  76      1.92
095 2020  77      5.17
095 2020  78      6.85
095 2020  79      4.69
095 2020  80      5.36
095 2020  81      7.44
095 2020  82      5.60
095 2020  83      2.69
095 2020  84      5.88
095 2020  85      8.41
095 2020  86      9.75
095 2020  87     10.36
095 2020  88      8.60
095 2020  89     11.00
095 2020  90      6.24
095 2020  91      5.07
095 2020  92      9.13
095 2020  93     12.73
095 2020  94      8.82
095 2020  95      9.86
095 2020  96      8.71
095 2020  97      6.68
095 2020  98      6.10
095 2020  99     11.19
095 2020 100     13.39
095 2020 101     14.29
095 2020 102     12.55
095 2020 103     12.73
095 2020 104     12.25
095 2020 105     11.11
095 2020 106      8.90
095 2020 107      9.45
095 2020 108     12.41
095 2020 109     13.37
095 2020 110     14.33
095 2020 111     13.07
095 2020 112      7.64
095 2020 113      7.93
095 2020 114     11.17
095 2020 115     13.36
095 2020 116     12.57
095 2020 117     11.21
095 2020 118     12.02
095 2020 119     11.52
095 2020 120     14.21
095 2020 121     10.37
095 2020 122     12.68
095 2020 123     14.86
095 2020 124     18.38
095 2020 125     17.74
095 2020 126     16.19
095 2020 127     15.89
095 2020 128     11.83
095 2020 129     13.69
095 2020 130     15.90
095 2020 131     16.77
095 2020 132     14.21
095 2020 133     12.18
095 2020 134     16.07
095 2020 135     16.86
095 2020 136     15.72
095 2020 137     12.56
095 2020 138     18.11
095 2020 139     19.29
095 2020 140     19.15
095 2020 141     18.76
095 2020 142     16.41
095 2020 143     18.79
095 2020 144     18.01
095 2020 145     13.69
095 2020 146     14.43
095 2020 147     16.90
095 2020 148     18.18
095 2020 149     19.59
095 2020 150     18.38
095 2020 151     21.97
095 2020 152     20.18
095 2020 153     21.61
095 2020 154     23.23
095 2020 155     23.92
095 2020 156     25.17
095 2020 157     23.55
095 2020 158     21.05
095 2020 159     21.24
095 2020 160     20.42
095 2020 161     22.20
095 2020 162     20.47
095 2020 163     22.65
095 2020 164     25.38
095 2020 165     24.11
095 2020 166     23.10
095 2020 167     24.66
095 2020 168     23.99
095 2020 169     21.31
095 2020 170     22.61
095 2020 171     23.15
095 2020 172     24.57
095 2020 173     22.41
095 2020 174     21.88
095 2020 175     21.76
095 2020 176     22.70
095 2020 177     22.63
095 2020 178     22.39
095 2020 179     23.65
095 2020 180     23.75
095 2020 181     21.67
095 2020 182     22.85
095 2020 183     22.12
095 2020 184     19.76
095 2020 185     22.39
095 2020 186     22.77
095 2020 187     23.70
095 2020 188     22.53
095 2020 189     21.29
095 2020 190     21.92
095 2020 191     23.12
095 2020 192     21.58
095 2020 193     23.11
095 2020 194     23.18
095 2020 195     23.31
095 2020 196     22.95
095 2020 197     24.07
095 2020 198     23.01
095 2020 199     25.12
095 2020 200     24.72
095 2020 201     25.18
095 2020 202     25.93
095 2020 203     26.83
095 2020 204     27.24
095 2020 205     25.58
095 2020 206     24.99
095 2020 207     24.81
095 2020 208     24.69
095 2020 209     24.78
095 2020 210     26.50
095 2020 211     26.54
095 2020 212     24.93
095 2020 213     25.68
095 2020 214     25.65
095 2020 215     26.90
095 2020 216     25.04
095 2020 217     25.36
095 2020 218     26.21
095 2020 219     25.44
095 2020 220     25.46
095 2020 221     25.72
095 2020 222     25.54
095 2020 223     25.65
095 2020 224     23.73
095 2020 225     25.04
095 2020 226     26.45
095 2020 227     27.28
095 2020 228     26.18
095 2020 229     26.40
095 2020 230     25.60
095 2020 231     25.06
095 2020 232     25.99
095 2020 233     25.41
095 2020 234     26.05
095 2020 235     23.85
095 2020 236     23.67
095 2020 237     25.30
095 2020 238     25.56
095 2020 239     24.55
095 2020 240     24.96
095 2020 241     23.62
095 2020 242     21.78
095 2020 243     23.22
095 2020 244     22.06
095 2020 245     23.68
095 2020 246     21.82
095 2020 247     20.75
095 2020 248     22.12
095 2020 249     19.21
095 2020 250     19.29
095 2020 251     20.40
095 2020 252     19.78
095 2020 253     20.33
095 2020 254     20.59
095 2020 255     16.89
095 2020 256     17.46
095 2020 257     17.64
095 2020 258     12.95
095 2020 259     12.29
095 2020 260     15.42
095 2020 261     18.31
095 2020 262     15.22
095 2020 263     17.87
095 2020 264     17.32
095 2020 265     16.01
095 2020 266     18.17
095 2020 267     17.37
095 2020 268     16.76
095 2020 269     18.45
095 2020 270     17.83
095 2020 271     16.56
095 2020 272     16.02
095 2020 273     17.77
095 2020 274     17.67
095 2020 275     15.56
095 2020 276     13.91
095 2020 277      7.71
095 2020 278      8.49
095 2020 279     12.42
095 2020 280     13.82
095 2020 281     14.76
095 2020 282     16.94
095 2020 283     18.30
095 2020 284     18.09
095 2020 285     14.91
095 2020 286      9.79
095 2020 287      8.69
095 2020 288     12.20
095 2020 289      7.45
095 2020 290      9.36
095 2020 291      9.11
095 2020 292     10.31
095 2020 293     11.66
095 2020 294     13.51
095 2020 295     13.98
095 2020 296     13.80
095 2020 297     14.28
095 2020 298     17.07
095 2020 299     14.02
095 2020 300     13.02
095 2020 301     11.42
095 2020 302     13.18
095 2020 303     11.27
095 2020 304     12.01
095 2020 305      9.79
095 2020 306      6.46
095 2020 307     -1.56
095 2020 308      2.05
095 2020 309      9.71
095 2020 310      2.56
095 2020 311      5.57
095 2020 312      8.45
095 2020 313      7.78
095 2020 314      5.57
095 2020 315      9.27
095 2020 316     -0.49
095 2020 317      6.66
095 2020 318      6.12
095 2020 319      3.59
095 2020 320      4.47
095 2020 321      7.48
095 2020 322      2.22
095 2020 323     -1.72
095 2020 324      2.97
095 2020 325      1.75
095 2020 326      3.98
095 2020 327      5.85
095 2020 328      7.60
095 2020 329      6.82
095 2020 330      3.22
095 2020 331      1.72
095 2020 332      5.07
095 2020 333      6.38
095 2020 334      9.52
095 2020 335      4.47
095 2020 336      2.81
095 2020 337      3.05
095 2020 338      4.51
095 2020 339     -1.75
095 2020 340     -2.32
095 2020 341     -1.11
095 2020 342      0.92
095 2020 343      2.25
095 2020 344      5.06
095 2020 345      6.39
095 2020 346      7.74
095 2020 347      8.29
095 2020 348      7.27
095 2020 349      3.66
095 2020 350      3.21
095 2020 351      5.75
095 2020 352     -2.22
095 2020 353     -2.31
095 2020 354     -6.93
095 2020 355    -13.24
095 2020 356     -6.18
095 2020 357      0.25
095 2020 358      2.90
095 2020 359      3.68
095 2020 360      1.93
095 2020 361      3.22
095 2020 362      1.60
095 2020 363      0.95
095 2020 364     -0.83
095 2020 365     -3.45
095 2021   1     -1.04
095 2021   2     -1.54
095 2021   3     -0.94
095 2021   4     -6.41
095 2021   5     -1.15
095 2021   6     -1.60
095 2021   7     -1.49
095 2021   8     -1.00
095 2021   9      1.28
095 2021  10     -1.17
095 2021  11     -2.95
095 2021  12      2.31
095 2021  13      2.28
095 2021  14     -0.35
095 2021  15     -1.25
095 2021  16     -1.46
095 2021  17     -1.83
095 2021  18     -0.95
095 2021  19     -2.09
095 2021  20      0.61
095 2021  21      4.56
095 2021  22      6.91
095 2021  23     -2.18
095 2021  24     -8.76
095 2021  25     -1.51
095 2021  26     -4.19
095 2021  27     -7.29
095 2021  28    -24.19
095 2021  29    -19.33
095 2021  30    -15.34
095 2021  31    -11.96
095 2021  32    -11.02
095 2021  33    -13.13
095 2021  34    -11.95
095 2021  35     -8.23
095 2021  36     -6.30
095 2021  37     -1.02
095 2021  38      6.27
095 2021  39     -1.34
095 2021  40     -9.31
095 2021  41    -12.04
095 2021  42     -9.01
095 2021  43    -15.48
095 2021  44    -11.21
095 2021  45     -7.84
095 2021  46     -6.46
095 2021  47     -7.57
095 2021  48     -0.77
095 2021  49     -1.92
095 2021  50     -3.58
095 2021  51     -3.33
095 2021  52      2.28
095 2021  53     -2.12
095 2021  54     -4.47
095 2021  55     -0.27
095 2021  56     -6.55
095 2021  57     -0.22
095 2021  58     -0.47
095 2021  59     -3.37
095 2021  60      2.79
095 2021  61      7.00
095 2021  62      5.86
095 2021  63      1.47
095 2021  64      0.24
095 2021  65     -0.64
095 2021  66      0.42
095 2021  67     -5.55
095 2021  68     -3.90
095 2021  69      1.08
095 2021  70      0.64
095 2021  71     -7.03
095 2021  72     -7.40
095 2021  73     -0.91
095 2021  74      6.06
095 2021  75      3.01
095 2021  76      1.45
095 2021  77      4.92
095 2021  78      2.33
095 2021  79      1.62
095 2021  80      2.77
095 2021  81      5.10
095 2021  82      5.24
095 2021  83      1.44
095 2021  84      6.31
095 2021  85      4.33
095 2021  86      3.58
095 2021  87      4.91
095 2021  88      8.35
095 2021  89      3.78
095 2021  90      1.44
095 2021  91      5.95
095 2021  92      8.87
095 2021  93      7.85
095 2021  94      4.87
095 2021  95      6.90
095 2021  96      7.26
095 2021  97     10.35
095 2021  98     10.15
095 2021  99      7.10
095 2021 100     10.33
095 2021 101      7.92
095 2021 102      3.50
095 2021 103      3.69
095 2021 104      5.66
095 2021 105      7.38
095 2021 106     10.15
095 2021 107     12.63
095 2021 108     15.18
095 2021 109     13.95
095 2021 110     15.30
095 2021 111     13.76
095 2021 112     11.83
095 2021 113     11.19
095 2021 114     10.52
095 2021 115     11.07
095 2021 116      5.73
095 2021 117     10.39
095 2021 118     11.61
095 2021 119     11.51
095 2021 120     10.80
095 2021 121     12.83
095 2021 122     11.80
095 2021 123     13.54
095 2021 124     15.88
095 2021 125     15.85
095 2021 126     14.12
095 2021 127     10.80
095 2021 128     12.22
095 2021 129     11.77
095 2021 130     14.81
095 2021 131     16.47
095 2021 132     13.65
095 2021 133     13.18
095 2021 134     14.13
095 2021 135     15.70
095 2021 136     16.60
095 2021 137     15.12
095 2021 138     15.33
095 2021 139     14.20
095 2021 140     15.07
095 2021 141     12.23
095 2021 142     13.36
095 2021 143     15.27
095 2021 144     14.50
095 2021 145     13.42
095 2021 146     15.24
095 2021 147     14.87
095 2021 148     16.95
095 2021 149     18.33
095 2021 150     17.98
095 2021 151     17.59
095 2021 152     19.00
095 2021 153     18.34
095 2021 154     19.07
095 2021 155     20.30
095 2021 156     21.83
095 2021 157     18.83
095 2021 158     19.11
095 2021 159     22.27
095 2021 160     15.30
095 2021 161     20.01
095 2021 162     21.49
095 2021 163     21.43
095 2021 164     23.37
095 2021 165     23.61
095 2021 166     23.68
095 2021 167     22.43
095 2021 168     22.38
095 2021 169     21.24
095 2021 170     21.69
095 2021 171     21.55
095 2021 172     22.50
095 2021 173     22.91
095 2021 174     24.01
095 2021 175     24.86
095 2021 176     22.67
095 2021 177     22.97
095 2021 178     22.75
095 2021 179     25.47
095 2021 180     25.74
095 2021 181     24.42
095 2021 182     24.99
095 2021 183     24.19
095 2021 184     25.38
095 2021 185     26.14
095 2021 186     25.00
095 2021 187     25.90
095 2021 188     24.83
095 2021 189     24.03
095 2021 190     21.72
095 2021 191     24.08
095 2021 192     22.89
095 2021 193     24.21
095 2021 194     24.31
095 2021 195     23.24
095 2021 196     23.80
095 2021 197     23.84
095 2021 198     20.86
095 2021 199     23.70
095 2021 200     24.83
095 2021 201     25.69
095 2021 202     25.83
095 2021 203     27.46
095 2021 204     28.11
095 2021 205     27.43
095 2021 206     25.64
095 2021 207     26.00
095 2021 208     25.01
095 2021 209     26.86
095 2021 210     27.11
095 2021 211     25.95
095 2021 212     24.38
095 2021 213     24.93
095 2021 214     24.73
095 2021 215     23.72
095 2021 216     27.08
095 2021 217     26.11
095 2021 218     24.46
095 2021 219     23.37
095 2021 220     24.55
095 2021 221     26.35
095 2021 222     26.03
095 2021 223     25.58
095 2021 224     25.35
095 2021 225     25.63
095 2021 226     25.30
095 2021 227     27.13
095 2021 228     24.45
095 2021 229     23.90
095 2021 230     26.19
095 2021 231     23.74
095 2021 232     25.59
095 2021 233     25.75
095 2021 234     25.19
095 2021 235     24.43
095 2021 236     24.20
095 2021 237     23.41
095 2021 238     23.37
095 2021 239     24.02
095 2021 240     25.02
095 2021 241     22.14
095 2021 242     24.50
095 2021 243     24.17
095 2021 244     22.69
095 2021 245     21.78
095 2021 246     22.12
095 2021 247     21.15
095 2021 248     20.84
095 2021 249     22.07
095 2021 250     21.63
095 2021 251     21.45
095 2021 252     20.99
095 2021 253     21.38
095 2021 254     18.84
095 2021 255     21.51
095 2021 256     20.20
095 2021 257     20.27
095 2021 258     18.71
095 2021 259     19.44
095 2021 260     19.74
095 2021 261     19.74
095 2021 262     15.90
095 2021 263     14.26
095 2021 264     16.66
095 2021 265     19.69
095 2021 266     20.13
095 2021 267     20.99
095 2021 268     20.55
095 2021 269     16.54
095 2021 270     16.66
095 2021 271     16.74
095 2021 272     17.07
095 2021 273     15.33
095 2021 274     16.33
095 2021 275     15.65
095 2021 276     17.43
095 2021 277     15.31
095 2021 278     14.01
095 2021 279     14.56
095 2021 280     15.38
095 2021 281     14.41
095 2021 282     14.68
095 2021 283     14.34
095 2021 284     16.01
095 2021 285     13.46
095 2021 286     10.83
095 2021 287     13.53
095 2021 288     13.97
095 2021 289     14.32
095 2021 290     10.06
095 2021 291      1.13
095 2021 292      1.59
095 2021 293      6.33
095 2021 294      7.19
095 2021 295      3.76
095 2021 296      3.51
095 2021 297      5.25
095 2021 298      9.32
095 2021 299      7.55
095 2021 300      4.90
095 2021 301      4.29
095 2021 302      3.66
095 2021 303      0.66
095 2021 304      0.80
095 2021 305      2.16
095 2021 306      6.25
095 2021 307      7.49
095 2021 308     10.60
095 2021 309     13.98
095 2021 310     15.64
095 2021 311     13.69
095 2021 312     13.56
095 2021 313     13.09
095 2021 314     15.78
095 2021 315     11.75
095 2021 316      3.83
095 2021 317      5.94
095 2021 318      7.86
095 2021 319      3.05
095 2021 320     -0.92
095 2021 321      4.50
095 2021 322      5.45
095 2021 323     -0.50
095 2021 324      0.32
095 2021 325     -1.05
095 2021 326      1.05
095 2021 327      6.05
095 2021 328      7.87
095 2021 329      0.58
095 2021 330     -3.00
095 2021 331     -0.84
095 2021 332      0.85
095 2021 333      0.73
095 2021 334     -1.54
095 2021 335     -2.50
095 2021 336     -1.17
095 2021 337     -1.79
095 2021 338     -0.34
095 2021 339      0.74
095 2021 340      0.46
095 2021 341      2.26
095 2021 342      3.17
095 2021 343      4.29
095 2021 344      0.72
095 2021 345      2.95
095 2021 346      4.79
095 2021 347     -0.60
095 2021 348     -9.24
095 2021 349     -9.50
095 2021 350     -6.74
095 2021 351     -5.89
095 2021 352     -3.59
095 2021 353    -13.37
095 2021 354    -13.30
095 2021 355    -14.61
095 2021 356    -14.09
095 2021 357     -9.34
095 2021 358      1.25
095 2021 359      1.92
095 2021 360    -15.72
095 2021 361    -13.02
095 2021 362    -10.79
095 2021 363    -14.07
095 2021 364    -13.21
095 2021 365    -10.61
095 2022   1    -11.57
095 2022   2     -8.78
095 2022   3     -9.65
095 2022   4    -13.08
095 2022   5    -10.75
095 2022   6     -6.43
095 2022   7     -4.65
095 2022   8     -5.37
095 2022   9     -4.61
095 2022  10     -6.30
095 2022  11     -6.15
095 2022  12     -6.50
095 2022  13     -9.21
095 2022  14    -15.65
095 2022  15    -15.64
095 2022  16    -13.25
095 2022  17     -8.21
095 2022  18     -5.19
095 2022  19     -4.14
095 2022  20     -7.64
095 2022  21    -15.17
095 2022  22    -11.97
095 2022  23     -8.18
095 2022  24    -11.96
095 2022  25     -9.47
095 2022  26     -5.23
095 2022  27     -7.03
095 2022  28    -13.57
095 2022  29    -14.02
095 2022  30    -13.83
095 2022  31    -10.85
095 2022  32     -7.30
095 2022  33     -6.71
095 2022  34     -4.01
095 2022  35     -1.41
095 2022  36      3.27
095 2022  37      3.94
095 2022  38      4.59
095 2022  39      5.82
095 2022  40      6.76
095 2022  41     -1.09
095 2022  42     -4.33
095 2022  43     -1.83
095 2022  44     -4.25
095 2022  45     -0.81
095 2022  46      3.86
095 2022  47     -0.92
095 2022  48     -1.97
095 2022  49     -2.05
095 2022  50      0.98
095 2022  51      4.71
095 2022  52      4.82
095 2022  53      5.01
095 2022  54      0.66
095 2022  55      0.97
095 2022  56     -2.65
095 2022  57     -3.61
095 2022  58     -3.85
095 2022  59     -3.79
095 2022  60     -5.16
095 2022  61     -8.57
095 2022  62     -5.28
095 2022  63     -3.40
095 2022  64     -2.47
095 2022  65     -4.60
095 2022  66     -3.14
095 2022  67      0.36
095 2022  68      2.65
095 2022  69      3.01
095 2022  70      0.58
095 2022  71      3.66
095 2022  72      3.18
095 2022  73      7.93
095 2022  74      2.97
095 2022  75     -2.49
095 2022  76      1.95
095 2022  77      6.58
095 2022  78      4.62
095 2022  79      4.17
095 2022  80      3.30
095 2022  81      2.35
095 2022  82      3.19
095 2022  83      3.17
095 2022  84      4.12
095 2022  85      3.69
095 2022  86      6.28
095 2022  87      8.68
095 2022  88      8.30
095 2022  89      6.64
095 2022  90      6.51
095 2022  91     13.53
095 2022  92     14.59
095 2022  93      9.88
095 2022  94     13.68
095 2022  95     10.17
095 2022  96     11.53
095 2022  97     11.42
095 2022  98     10.23
095 2022  99      8.58
095 2022 100     10.19
095 2022 101      9.29
095 2022 102      9.22
095 2022 103     11.36
095 2022 104     11.55
095 2022 105     11.13
095 2022 106     10.83
095 2022 107      9.82
095 2022 108     11.84
095 2022 109     12.41
095 2022 110     13.94
095 2022 111     11.99
095 2022 112      9.10
095 2022 113      8.66
095 2022 114     10.75
095 2022 115     12.82
095 2022 116      7.81
095 2022 117      9.34
095 2022 118     11.09
095 2022 119     11.96
095 2022 120     16.70
095 2022 121     12.05
095 2022 122     12.54
095 2022 123     17.38
095 2022 124     12.84
095 2022 125     13.30
095 2022 126     15.35
095 2022 127     14.03
095 2022 128     15.81
095 2022 129     16.48
095 2022 130     17.23
095 2022 131     15.90
095 2022 132     16.84
095 2022 133     18.04
095 2022 134     19.00
095 2022 135     20.79
095 2022 136     18.97
095 2022 137     15.60
095 2022 138     17.67
095 2022 139     17.93
095 2022 140     17.21
095 2022 141     17.37
095 2022 142     17.62
095 2022 143     16.79
095 2022 144     16.20
095 2022 145     17.34
095 2022 146     20.05
095 2022 147     18.73
095 2022 148     18.13
095 2022 149     19.52
095 2022 150     21.54
095 2022 151     19.92
095 2022 152     19.38
095 2022 153     18.92
095 2022 154     20.93
095 2022 155     20.36
095 2022 156     22.21
095 2022 157     22.33
095 2022 158     20.89
095 2022 159     19.74
095 2022 160     18.23
095 2022 161     15.75
095 2022 162     17.13
095 2022 163     21.26
095 2022 164     21.21
095 2022 165     23.81
095 2022 166     24.21
095 2022 167     23.83
095 2022 168     22.56
095 2022 169     22.20
095 2022 170     22.32
095 2022 171     24.83
095 2022 172     25.41
095 2022 173     21.52
095 2022 174     20.93
095 2022 175     22.66
095 2022 176     22.79
095 2022 177     24.04
095 2022 178     24.23
095 2022 179     23.72
095 2022 180     22.98
095 2022 181     24.17
095 2022 182     23.00
095 2022 183     22.15
095 2022 184     23.07
095 2022 185     22.82
095 2022 186     22.10
095 2022 187     21.45
095 2022 188     22.97
095 2022 189     21.19
095 2022 190     23.19
095 2022 191     20.58
095 2022 192     23.38
095 2022 193     25.59
095 2022 194     24.20
095 2022 195     24.66
095 2022 196     22.27
095 2022 197     22.77
095 2022 198     23.28
095 2022 199     23.96
095 2022 200     24.97
095 2022 201     23.11
095 2022 202     25.06
095 2022 203     25.86
095 2022 204     24.41
095 2022 205     20.48
095 2022 206     22.94
095 2022 207     24.37
095 2022 208     25.47
095 2022 209     26.36
095 2022 210     25.16
095 2022 211     27.20
095 2022 212     26.25
095 2022 213     28.22
095 2022 214     27.46
095 2022 215     27.26
095 2022 216     25.54
095 2022 217     25.37
095 2022 218     27.03
095 2022 219     25.66
095 2022 220     26.90
095 2022 221     26.14
095 2022 222     23.28
095 2022 223     23.20
095 2022 224     25.47
095 2022 225     24.19
095 2022 226     25.83
095 2022 227     24.92
095 2022 228     24.78
095 2022 229     23.78
095 2022 230     23.42
095 2022 231     22.39
095 2022 232     24.69
095 2022 233     23.34
095 2022 234     25.64
095 2022 235     24.05
095 2022 236     24.45
095 2022 237     24.00
095 2022 238     25.03
095 2022 239     24.05
095 2022 240     24.36
095 2022 241     25.73
095 2022 242     26.92
095 2022 243     27.52
095 2022 244     25.91
095 2022 245     23.97
095 2022 246     22.65
095 2022 247     23.61
095 2022 248     24.47
095 2022 249     23.28
095 2022 250     24.01
095 2022 251     21.53
095 2022 252     20.60
095 2022 253     20.12
095 2022 254     18.13
095 2022 255     18.44
095 2022 256     17.66
095 2022 257     18.79
095 2022 258     18.21
095 2022 259     19.98
095 2022 260     21.52
095 2022 261     18.61
095 2022 262     17.20
095 2022 263     18.10
095 2022 264     13.20
095 2022 265     15.15
095 2022 266     15.34
095 2022 267     14.45
095 2022 268     14.64
095 2022 269     13.69
095 2022 270     12.92
095 2022 271     13.37
095 2022 272     12.75
095 2022 273     14.02
095 2022 274     14.26
095 2022 275     15.29
095 2022 276     13.44
095 2022 277     12.16
095 2022 278     12.93
095 2022 279     13.81
095 2022 280     11.72
095 2022 281     14.56
095 2022 282     16.59
095 2022 283     16.41
095 2022 284     17.25
095 2022 285     17.54
095 2022 286     16.13
095 2022 287     16.47
095 2022 288     14.98
095 2022 289      9.78
095 2022 290     15.27
095 2022 291      6.07
095 2022 292      6.30
095 2022 293      9.25
095 2022 294      9.41
095 2022 295      6.55
095 2022 296      1.26
095 2022 297      2.73
095 2022 298      8.23
095 2022 299      5.11
095 2022 300      5.33
095 2022 301      5.82
095 2022 302      9.13
095 2022 303     10.01
095 2022 304      9.66
095 2022 305      7.83
095 2022 306      9.35
095 2022 307      9.81
095 2022 308     10.98
095 2022 309     13.47
095 2022 310     12.06
095 2022 311      9.77
095 2022 312      9.77
095 2022 313     11.19
095 2022 314     10.02
095 2022 315      1.02
095 2022 316      0.66
095 2022 317      4.64
095 2022 318      9.39
095 2022 319      7.32
095 2022 320      4.25
095 2022 321     -0.20
095 2022 322      4.72
095 2022 323      9.45
095 2022 324      5.57
095 2022 325     -2.86
095 2022 326     -4.62
095 2022 327      2.41
095 2022 328      4.92
095 2022 329      5.93
095 2022 330      5.31
095 2022 331     -3.82
095 2022 332     -2.82
095 2022 333     -5.69
095 2022 334     -4.73
095 2022 335      2.14
095 2022 336      2.32
095 2022 337     -4.41
095 2022 338     -4.62
095 2022 339     -4.08
095 2022 340     -1.45
095 2022 341      0.40
095 2022 342      4.85
095 2022 343      1.15
095 2022 344     -3.15
095 2022 345     -8.10
095 2022 346     -0.67
095 2022 347     -3.96
095 2022 348      2.54
095 2022 349     -4.04
095 2022 350     -8.96
095 2022 351    -10.01
095 2022 352     -9.34
095 2022 353     -7.91
095 2022 354    -10.13
095 2022 355     -6.40
095 2022 356     -3.67
095 2022 357     -6.71
095 2022 358    -12.17
095 2022 359     -9.08
095 2022 360    -13.49
095 2022 361    -12.30
095 2022 362     -9.47
095 2022 363    -11.68
095 2022 364    -10.05
095 2022 365     -6.45
095 2023   1     -0.63
095 2023   2     -2.19
095 2023   3     -9.33
095 2023   4    -12.89
095 2023   5    -10.79
095 2023   6     -8.56
095 2023   7     -5.29
095 2023   8     -5.81
095 2023   9     -3.42
095 2023  10     -0.65
095 2023  11      3.54
095 2023  12      0.54
095 2023  13     -4.24
095 2023  14     -5.60
095 2023  15     -9.35
095 2023  16     -7.46
095 2023  17     -6.27
095 2023  18     -4.70
095 2023  19     -5.27
095 2023  20     -0.01
095 2023  21     -5.28
095 2023  22     -9.15
095 2023  23    -10.28
095 2023  24     -4.85
095 2023  25     -2.14
095 2023  26     -1.23
095 2023  27     -7.18
095 2023  28    -16.55
095 2023  29    -17.80
095 2023  30    -16.56
095 2023  31    -10.25
095 2023  32     -4.95
095 2023  33    -16.32
095 2023  34    -16.10
095 2023  35    -15.16
095 2023  36    -11.43
095 2023  37     -7.30
095 2023  38     -3.03
095 2023  39      0.75
095 2023  40      1.53
095 2023  41     -0.70
095 2023  42     -7.37
095 2023  43     -8.47
095 2023  44     -4.94
095 2023  45     -3.04
095 2023  46     -1.13
095 2023  47     -1.39
095 2023  48      3.24
095 2023  49      4.82
095 2023  50      7.53
095 2023  51      9.30
095 2023  52      7.61
095 2023  53      4.55
095 2023  54      4.73
095 2023  55      0.12
095 2023  56     -4.67
095 2023  57     -3.92
095 2023  58      0.77
095 2023  59     -1.71
095 2023  60     -3.35
095 2023  61     -0.72
095 2023  62      3.17
095 2023  63      5.68
095 2023  64      4.73
095 2023  65      1.50
095 2023  66      6.08
095 2023  67      7.41
095 2023  68      6.96
095 2023  69      5.54
095 2023  70     -1.41
095 2023  71     -2.85
095 2023  72     -2.49
095 2023  73     -0.52
095 2023  74      2.81
095 2023  75     -1.73
095 2023  76     -1.49
095 2023  77     -1.11
095 2023  78      2.09
095 2023  79      7.30
095 2023  80      6.36
095 2023  81      4.92
095 2023  82      3.45
095 2023  83      1.63
095 2023  84      3.99
095 2023  85      3.23
095 2023  86      6.74
095 2023  87      3.82
095 2023  88      5.69
095 2023  89      8.42
095 2023  90      3.07
095 2023  91      3.35
095 2023  92      6.59
095 2023  93      9.81
095 2023  94      7.59
095 2023  95      7.57
095 2023  96      9.23
095 2023  97     10.91
095 2023  98     13.10
095 2023  99      8.40
095 2023 100     10.47
095 2023 101      5.58
095 2023 102      9.41
095 2023 103      9.67
095 2023 104     10.64
095 2023 105      7.72
095 2023 106      5.59
095 2023 107      9.75
095 2023 108     13.32
095 2023 109     12.78
095 2023 110     16.24
095 2023 111     17.00
095 2023 112     11.47
095 2023 113     17.19
095 2023 114     12.37
095 2023 115     13.19
095 2023 116     14.44
095 2023 117     14.45
095 2023 118     10.10
095 2023 119     11.02
095 2023 120     13.77
095 2023 121     13.69
095 2023 122     16.84
095 2023 123     17.13
095 2023 124     19.50
095 2023 125     18.17
095 2023 126     17.75
095 2023 127     17.01
095 2023 128     17.98
095 2023 129     14.64
095 2023 130     11.60
095 2023 131     16.11
095 2023 132     17.27
095 2023 133     18.42
095 2023 134     17.89
095 2023 135     18.31
095 2023 136     16.14
095 2023 137     15.84
095 2023 138     12.83
095 2023 139     17.42
095 2023 140     20.28
095 2023 141     19.55
095 2023 142     23.71
095 2023 143     15.27
095 2023 144     16.33
095 2023 145     16.20
095 2023 146     16.92
095 2023 147     18.03
095 2023 148     19.14
095 2023 149     21.62
095 2023 150     19.79
095 2023 151     20.05
095 2023 152     19.53
095 2023 153     21.06
095 2023 154     21.12
095 2023 155     20.52
095 2023 156     21.47
095 2023 157     22.21
095 2023 158     21.40
095 2023 159     21.48
095 2023 160     20.97
095 2023 161     21.53
095 2023 162     21.10
095 2023 163     20.23
095 2023 164     21.94
095 2023 165     23.00
095 2023 166     21.93
095 2023 167     21.12
095 2023 168     21.83
095 2023 169     20.96
095 2023 170     21.17
095 2023 171     23.81
095 2023 172     26.51
095 2023 173     26.24
095 2023 174     22.06
095 2023 175     21.07
095 2023 176     20.33
095 2023 177     19.58
095 2023 178     18.77
095 2023 179     20.61
095 2023 180     22.34
095 2023 181     24.21
095 2023 182     22.87
095 2023 183     21.61
095 2023 184     20.50
095 2023 185     20.26
095 2023 186     23.30
095 2023 187     21.81
095 2023 188     22.48
095 2023 189     21.91
095 2023 190     21.77
095 2023 191     23.10
095 2023 192     25.14
095 2023 193     20.94
095 2023 194     23.02
095 2023 195     23.67
095 2023 196     23.28
095 2023 197     24.61
095 2023 198     23.80
095 2023 199     25.13
095 2023 200     25.56
095 2023 201     27.51
095 2023 202     26.26
095 2023 203     24.82
095 2023 204     25.48
095 2023 205     23.00
095 2023 206     22.33
095 2023 207     24.17
095 2023 208     24.38
095 2023 209     23.44
095 2023 210     24.99
095 2023 211     24.39
095 2023 212     24.67
095 2023 213     25.34
095 2023 214     21.57
095 2023 215     23.47
095 2023 216     23.17
095 2023 217     23.39
095 2023 218     24.43
095 2023 219     23.01
095 2023 220     23.64
095 2023 221     25.42
095 2023 222     24.45
095 2023 223     23.34
095 2023 224     24.82
095 2023 225     25.23
095 2023 226     24.33
095 2023 227     23.60
095 2023 228     23.21
095 2023 229     24.20
095 2023 230     23.22
095 2023 231     23.36
095 2023 232     20.57
095 2023 233     21.73
095 2023 234     21.31
095 2023 235     20.62
095 2023 236     20.83
095 2023 237     20.87
095 2023 238     23.02
095 2023 239     22.98
095 2023 240     21.77
095 2023 241     23.32
095 2023 242     24.62
095 2023 243     24.14
095 2023 244     21.65
095 2023 245     19.36
095 2023 246     19.98
095 2023 247     18.12
095 2023 248     18.79
095 2023 249     20.69
095 2023 250     18.99
095 2023 251     21.22
095 2023 252     20.59
095 2023 253     19.72
095 2023 254     17.89
095 2023 255     19.63
095 2023 256     18.34
095 2023 257     17.55
095 2023 258     18.40
095 2023 259     18.16
095 2023 260     19.94
095 2023 261     16.73
095 2023 262     19.90
095 2023 263     17.83
095 2023 264     19.09
095 2023 265     19.33
095 2023 266     19.75
095 2023 267     20.70
095 2023 268     18.42
095 2023 269     18.17
095 2023 270     17.84
095 2023 271     17.53
095 2023 272     19.00
095 2023 273     15.19
095 2023 274     17.16
095 2023 275     15.04
095 2023 276     13.62
095 2023 277     11.47
095 2023 278     11.91
095 2023 279      9.68
095 2023 280     12.82
095 2023 281     12.50
095 2023 282     12.28
095 2023 283     12.05
095 2023 284     12.21
095 2023 285     12.82
095 2023 286     13.47
095 2023 287     13.17
095 2023 288     12.79
095 2023 289     12.93
095 2023 290     13.96
095 2023 291     15.27
095 2023 292     14.19
095 2023 293     11.75
095 2023 294     11.05
095 2023 295      3.77
095 2023 296      6.94
095 2023 297      8.77
095 2023 298      4.37
095 2023 299      6.07
095 2023 300     10.73
095 2023 301     10.46
095 2023 302      7.74
095 2023 303      4.24
095 2023 304      4.58
095 2023 305      5.13
095 2023 306     -1.49
095 2023 307      1.81
095 2023 308      7.34
095 2023 309      7.14
095 2023 310      2.08
095 2023 311      6.53
095 2023 312      0.61
095 2023 313      1.84
095 2023 314      6.82
095 2023 315      6.28
095 2023 316      6.56
095 2023 317     11.78
095 2023 318      9.85
095 2023 319      5.79
095 2023 320      4.67
095 2023 321      7.00
095 2023 322      6.53
095 2023 323      6.01
095 2023 324      3.33
095 2023 325     -3.46
095 2023 326     -1.00
095 2023 327      2.07
095 2023 328      4.24
095 2023 329      5.33
095 2023 330     -3.68
095 2023 331     -5.75
095 2023 332     -3.09
095 2023 333      0.41
095 2023 334     -3.87
095 2023 335     -9.24
095 2023 336     -7.22
095 2023 337     -2.01
095 2023 338      1.44
095 2023 339     -4.82
095 2023 340     -6.83
095 2023 341      1.92
095 2023 342      0.91
095 2023 343     -0.52
095 2023 344     -1.18
095 2023 345      2.65
095 2023 346      5.11
095 2023 347      3.02
095 2023 348      0.47
095 2023 349      2.39
095 2023 350      5.84
095 2023 351      0.60
095 2023 352     -0.83
095 2023 353      0.11
095 2023 354      2.11
095 2023 355     -0.61
095 2023 356     -6.69
095 2023 357     -3.61
095 2023 358      6.73
095 2023 359      4.53
095 2023 360      1.12
095 2023 361     -8.57
095 2023 362     -1.88
095 2023 363      2.99
095 2023 364      5.34
095 2023 365     -0.57
095 2024   1      0.84
095 2024   2      0.91
095 2024   3     -2.74
095 2024   4     -2.54
095 2024   5    -11.74
095 2024   6     -4.16
095 2024   7     -3.69
095 2024   8     -9.83
095 2024   9     -4.91
095 2024  10     -4.56
095 2024  11     -5.35
095 2024  12     -0.64
095 2024  13     -7.38
095 2024  14     -9.51
095 2024  15     -8.29
095 2024  16     -5.44
095 2024  17     -9.07
095 2024  18     -9.34
095 2024  19    -10.93
095 2024  20    -12.19
095 2024  21    -10.83
095 2024  22     -5.87
095 2024  23     -4.71
095 2024  24     -9.85
095 2024  25    -14.66
095 2024  26     -8.64
095 2024  27     -3.98
095 2024  28     -4.47
095 2024  29     -3.56
095 2024  30     -0.72
095 2024  31     -4.20
095 2024  32     -5.87
095 2024  33     -8.90
095 2024  34     -7.13
095 2024  35     -3.70
095 2024  36     -1.02
095 2024  37     -0.17
095 2024  38      2.67
095 2024  39      2.58
095 2024  40      2.25
095 2024  41      3.21
095 2024  42      6.00
095 2024  43      6.54
095 2024  44      0.17
095 2024  45      0.84
095 2024  46      3.32
095 2024  47      4.54
095 2024  48      6.34
095 2024  49      4.69
095 2024  50      9.84
095 2024  51      9.62
095 2024  52     11.38
095 2024  53      5.28
095 2024  54      0.76
095 2024  55      2.96
095 2024  56      4.56
095 2024  57      4.23
095 2024  58      6.75
095 2024  59      2.82
095 2024  60      1.98
095 2024  61      1.85
095 2024  62     -3.53
095 2024  63     -5.17
095 2024  64     -1.56
095 2024  65      1.94
095 2024  66      4.74
095 2024  67      5.62
095 2024  68      7.92
095 2024  69     10.41
095 2024  70      9.71
095 2024  71     10.87
095 2024  72     10.10
095 2024  73      9.71
095 2024  74      9.90
095 2024  75     10.35
095 2024  76     10.15
095 2024  77      5.07
095 2024  78      0.46
095 2024  79      6.07
095 2024  80      7.24
095 2024  81      3.70
095 2024  82      7.89
095 2024  83      6.97
095 2024  84      6.18
095 2024  85      7.87
095 2024  86      7.41
095 2024  87      7.49
095 2024  88      8.47
095 2024  89     14.55
095 2024  90     10.93
095 2024  91     10.68
095 2024  92      9.95
095 2024  93      8.01
095 2024  94      9.63
095 2024  95      9.64
095 2024  96      7.87
095 2024  97      9.16
095 2024  98     12.65
095 2024  99     12.11
095 2024 100      9.67
095 2024 101     10.04
095 2024 102      5.81
095 2024 103      5.55
095 2024 104      5.56
095 2024 105      6.55
095 2024 106      7.04
095 2024 107      9.28
095 2024 108      9.26
095 2024 109      9.50
095 2024 110     10.29
095 2024 111     10.58
095 2024 112     11.16
095 2024 113     14.54
095 2024 114     11.98
095 2024 115     10.01
095 2024 116     12.67
095 2024 117     11.79
095 2024 118     12.43
095 2024 119     13.50
095 2024 120     13.64
095 2024 121     13.26
095 2024 122     17.33
095 2024 123     17.34
095 2024 124     20.07
095 2024 125     15.17
095 2024 126     17.72
095 2024 127     17.08
095 2024 128     16.89
095 2024 129     15.34
095 2024 130     15.01
095 2024 131     16.56
095 2024 132     18.82
095 2024 133     18.68
095 2024 134     16.59
095 2024 135     14.13
095 2024 136     13.46
095 2024 137     12.78
095 2024 138     13.99
095 2024 139     15.75
095 2024 140     18.91
095 2024 141     16.96
095 2024 142     20.30
095 2024 143     21.79
095 2024 144     21.56
095 2024 145     19.50
095 2024 146     16.19
095 2024 147     15.38
095 2024 148     18.35
095 2024 149     15.85
095 2024 150     17.12
095 2024 151     20.14
095 2024 152     20.65
095 2024 153     19.74
095 2024 154     18.53
095 2024 155     20.43
095 2024 156     17.77
095 2024 157     21.16
095 2024 158     22.58
095 2024 159     20.58
095 2024 160     22.92
095 2024 161     22.50
095 2024 162     20.94
095 2024 163     21.96
095 2024 164     22.06
095 2024 165     24.26
095 2024 166     26.32
095 2024 167     26.10
095 2024 168     28.04
095 2024 169     24.27
095 2024 170     23.70
095 2024 171     23.78
095 2024 172     24.30
095 2024 173     22.72
095 2024 174     22.84
095 2024 175     21.59
095 2024 176     22.69
095 2024 177     22.87
095 2024 178     21.68
095 2024 179     19.26
095 2024 180     22.57
095 2024 181     19.79
095 2024 182     19.76
095 2024 183     19.22
095 2024 184     20.77
095 2024 185     23.73
095 2024 186     23.14
095 2024 187     19.49
095 2024 188     17.76
095 2024 189     18.79
095 2024 190     19.49
095 2024 191     19.21
095 2024 192     19.83
095 2024 193     22.01
095 2024 194     17.93
095 2024 195     22.60
095 2024 196     22.65
095 2024 197     21.25
095 2024 198     22.90
095 2024 199     23.53
095 2024 200     22.58
095 2024 201     24.42
095 2024 202     24.96
095 2024 203     25.65
095 2024 204     24.59
095 2024 205     24.60
095 2024 206     24.58
095 2024 207     24.77
095 2024 208     24.17
095 2024 209     24.38
095 2024 210     26.78
095 2024 211     27.28
095 2024 212     26.82
095 2024 213     27.27
095 2024 214     26.49
095 2024 215     25.15
095 2024 216     24.99
095 2024 217     24.93
095 2024 218     26.46
095 2024 219     25.05
095 2024 220     26.33
095 2024 221     24.06
095 2024 222     23.59
095 2024 223     24.77
095 2024 224     22.11
095 2024 225     23.21
095 2024 226     24.98
095 2024 227     23.86
095 2024 228     25.24
095 2024 229     22.44
095 2024 230     23.54
095 2024 231     23.87
095 2024 232     24.75
095 2024 233     22.04
095 2024 234     23.74
095 2024 235     21.45
095 2024 236     22.54
095 2024 237     21.18
095 2024 238     20.76
095 2024 239     21.21
095 2024 240     21.99
095 2024 241     23.50
095 2024 242     23.74
095 2024 243     23.78
095 2024 244     22.39
095 2024 245     23.89
095 2024 246     22.93
095 2024 247     21.70
095 2024 248     22.06
095 2024 249     21.31
095 2024 250     22.00
095 2024 251     21.00
095 2024 252     20.86
095 2024 253     21.24
095 2024 254     20.38
095 2024 255     21.73
095 2024 256     19.45
095 2024 257     18.76
095 2024 258     19.16
095 2024 259     18.97
095 2024 260     20.68
095 2024 261     20.07
095 2024 262     18.65
095 2024 263     17.84
095 2024 264     16.26
095 2024 265     12.29
095 2024 266     12.00
095 2024 267     13.66
095 2024 268     14.64
095 2024 269     16.43
095 2024 270     17.91
095 2024 271     16.42
095 2024 272     14.32
095 2024 273     16.47
095 2024 274     14.16
095 2024 275     16.50
095 2024 276     11.49
095 2024 277     12.39
095 2024 278     14.55
095 2024 279     14.27
095 2024 280     12.74
095 2024 281     14.00
095 2024 282     16.12
095 2024 283     17.03
095 2024 284     17.85
095 2024 285     19.42
095 2024 286     15.57
095 2024 287     10.78
095 2024 288     11.83
095 2024 289      4.60
095 2024 290      6.17
095 2024 291     10.01
095 2024 292      6.45
095 2024 293     10.80
095 2024 294     11.26
095 2024 295      5.07
095 2024 296      2.42
095 2024 297      3.59
095 2024 298      6.60
095 2024 299     10.08
095 2024 300      9.01
095 2024 301      2.57
095 2024 302      1.09
095 2024 303      2.58
095 2024 304      6.16
095 2024 305      5.81
095 2024 306      4.40
095 2024 307      6.55
095 2024 308     -0.45
095 2024 309     -0.46
095 2024 310      0.18
095 2024 311      3.71
095 2024 312      9.34
095 2024 313      7.38
095 2024 314     11.33
095 2024 315     11.55
095 2024 316      8.98
095 2024 317      8.28
095 2024 318      8.02
095 2024 319      3.05
095 2024 320      8.04
095 2024 321      2.77
095 2024 322     -2.39
095 2024 323     -4.07
095 2024 324     -1.43
095 2024 325      0.64
095 2024 326      6.39
095 2024 327      0.50
095 2024 328      1.51
095 2024 329      2.81
095 2024 330      3.25
095 2024 331      0.94
095 2024 332      4.17
095 2024 333      5.25
095 2024 334     -1.83
095 2024 335      0.30
095 2024 336      3.78
095 2024 337     -1.43
095 2024 338      0.46
095 2024 339      0.01
095 2024 340     -2.44
095 2024 341      0.22
095 2024 342      2.11
095 2024 343      1.78
095 2024 344      3.08
095 2024 345      3.12
095 2024 346      5.27
095 2024 347      1.59
095 2024 348     -4.31
095 2024 349     -7.37
095 2024 350     -4.43
095 2024 351      0.97
095 2024 352      0.11
095 2024 353     -2.16
095 2024 354     -2.14
095 2024 355     -1.83
095 2024 356      2.11
095 2024 357      4.91
095 2024 358      4.91
095 2024 359      1.44
095 2024 360      0.83
095 2024 361      2.63
095 2024 362      4.34
095 2024 363      4.19
095 2024 364      2.42
095 2024 365      0.50
095 2025   1      0.66
095 2025   2     -2.08
095 2025   3    -10.07
095 2025   4    -10.13
095 2025   5     -3.01
095 2025   6     -0.71
095 2025   7     -1.38
095 2025   8     -2.25
095 2025   9     -0.71
095 2025  10     -2.73
095 2025  11     -4.33
095 2025  12     -3.47
095 2025  13     -4.93
095 2025  14     -9.37
095 2025  15     -6.35
095 2025  16     -1.66
095 2025  17      1.22
095 2025  18      4.31
095 2025  19      3.45
095 2025  20     -0.47
095 2025  21      0.89
095 2025  22      2.52
095 2025  23      0.76
095 2025  24     -5.04
095 2025  25     -6.81
095 2025  26     -6.22
095 2025  27     -6.16
095 2025  28     -4.96
095 2025  29     -4.08
095 2025  30     -4.72
095 2025  31     -8.36
095 2025  32     -6.24
095 2025  33     -4.46
095 2025  34     -0.67
095 2025  35      2.51
095 2025  36      4.92
095 2025  37      6.07
095 2025  38     -3.16
095 2025  39     -7.01
095 2025  40     -6.50
095 2025  41     -9.02
095 2025  42     -5.94
095 2025  43     -4.25
095 2025  44     -3.15
095 2025  45      0.29
095 2025  46      2.11
095 2025  47      1.42
095 2025  48      3.38
095 2025  49      4.36
095 2025  50      8.88
095 2025  51      8.99
095 2025  52      6.02
095 2025  53      6.02
095 2025  54      1.25
095 2025  55      1.16
095 2025  56      2.51
095 2025  57      6.03
095 2025  58      5.40
095 2025  59      4.17
095 2025  60     -0.28
095 2025  61     -2.93
095 2025  62     -3.63
095 2025  63     -1.32
095 2025  64     -1.05
095 2025  65     -3.26
095 2025  66      0.57
095 2025  67     -0.65
095 2025  68      1.24
095 2025  69      3.25
095 2025  70      5.10
095 2025  71      3.71
095 2025  72      2.27
095 2025  73      2.88
095 2025  74      3.04
095 2025  75     10.53
095 2025  76      4.87
095 2025  77      4.52
095 2025  78      2.10
095 2025  79     -1.99
095 2025  80      0.74
095 2025  81      5.50
095 2025  82      9.44
095 2025  83      7.28
095 2025  84      4.18
095 2025  85      9.70
095 2025  86     11.34
095 2025  87      8.87
095 2025  88      9.65
095 2025  89     10.59
095 2025  90     10.40
095 2025  91     11.03
095 2025  92      7.99
095 2025  93     12.19
095 2025  94     12.90
095 2025  95     13.57
095 2025  96     11.37
095 2025  97     10.75
095 2025  98     13.50
095 2025  99     14.50
095 2025 100     13.46
095 2025 101     13.66
095 2025 102      8.31
095 2025 103      9.15
095 2025 104     13.20
095 2025 105     12.91
095 2025 106     13.88
095 2025 107     18.95
095 2025 108     21.17
095 2025 109     15.73
095 2025 110     15.66
095 2025 111     18.57
095 2025 112     14.98
095 2025 113     16.37
095 2025 114     13.26
095 2025 115     12.74
095 2025 116     10.51
095 2025 117     13.63
095 2025 118     15.93
095 2025 119     19.17
095 2025 120     16.84
095 2025 121     17.01
095 2025 122     14.21
095 2025 123     16.86
095 2025 124     18.69
095 2025 125     18.64
095 2025 126     18.58
095 2025 127     15.59
095 2025 128     16.37
095 2025 129     16.23
095 2025 130     17.22
095 2025 131     18.64
095 2025 132     14.75
095 2025 133     17.67
095 2025 134     18.82
095 2025 135     17.48
095 2025 136     15.47
095 2025 137     17.69
095 2025 138     16.33
095 2025 139     16.62
095 2025 140     17.59
095 2025 141     19.89
095 2025 142     20.22
095 2025 143     20.51
095 2025 144     19.85
095 2025 145     21.18
095 2025 146     21.90
095 2025 147     22.79
095 2025 148     23.38
095 2025 149     20.39
095 2025 150     19.13
095 2025 151     21.27
095 2025 152     18.37
095 2025 153     21.80
095 2025 154     23.81
095 2025 155     23.03
095 2025 156     23.53
095 2025 157     22.00
095 2025 158     23.36
095 2025 159     22.69
095 2025 160     22.87
095 2025 161     23.45
095 2025 162     22.72
095 2025 163     23.22
095 2025 164     23.71
095 2025 165     25.43
095 2025 166     25.58
095 2025 167     25.24
095 2025 168     23.55
095 2025 169     16.32
095 2025 170     18.13
095 2025 171     21.62
095 2025 172     22.46
095 2025 173     23.69
095 2025 174     22.83
095 2025 175     23.72
095 2025 176     24.04
095 2025 177     26.04
095 2025 178     25.13
095 2025 179     22.28
095 2025 180     23.81
095 2025 181     22.78
095 2025 182     25.02
095 2025 183     24.37
095 2025 184     25.96
095 2025 185     24.80
095 2025 186     25.16
095 2025 187     25.07
095 2025 188     23.66
095 2025 189     23.83
095 2025 190     25.23
095 2025 191     24.20
095 2025 192     23.90
095 2025 193     26.26
095 2025 194     25.55
095 2025 195     24.77
095 2025 196     22.60
095 2025 197     24.64
095 2025 198     24.06
095 2025 199     26.43
095 2025 200     26.16
095 2025 201     26.37
095 2025 202     25.32
095 2025 203     27.57
095 2025 204     25.35
095 2025 205     26.03
095 2025 206     25.65
095 2025 207     25.01
095 2025 208     25.06
095 2025 209     23.18
095 2025 210     24.25
095 2025 211     25.81
095 2025 212     26.94
095 2025 213     26.38
095 2025 214     25.35
095 2025 215     26.33
095 2025 216     25.93
095 2025 217     26.66
095 2025 218     27.49
095 2025 219     26.00
095 2025 220     27.25
095 2025 221     28.62
095 2025 222     27.25
095 2025 223     27.23
095 2025 224     25.55
095 2025 225     26.00
095 2025 226     26.51
095 2025 227     26.47
095 2025 228     28.28
095 2025 229     25.68
095 2025 230     25.87
095 2025 231     25.56
095 2025 232     25.91
095 2025 233     25.43
095 2025 234     23.63
095 2025 235     22.90
095 2025 236     18.23
095 2025 237     21.73
095 2025 238     23.16
095 2025 239     21.69
095 2025 240     24.85
095 2025 241     27.58
095 2025 242     23.92
095 2025 243     25.33
095 2025 244     25.83
095 2025 245     25.34
095 2025 246     25.30
095 2025 247     22.84
095 2025 248     23.48
095 2025 249     22.58
095 2025 250     22.59
095 2025 251     23.68
095 2025 252     24.08
095 2025 253     24.00
095 2025 254     22.66
095 2025 255     23.28
095 2025 256     22.28
095 2025 257     22.92
095 2025 258     22.46
095 2025 259     21.00
095 2025 260     18.93
095 2025 261     20.25
095 2025 262     14.75
095 2025 263     15.48
095 2025 264     14.02
095 2025 265     17.92
095 2025 266     19.86
095 2025 267     20.27
095 2025 268     20.32
095 2025 269     18.89
095 2025 270     19.48
095 2025 271     16.17
095 2025 272     15.61
095 2025 273     17.38
095 2025 274     17.70
095 2025 275     18.43
095 2025 276     16.67
095 2025 277     14.95
095 2025 278     15.92
095 2025 279     16.61
095 2025 280     15.87
095 2025 281     15.76
095 2025 282     17.46
095 2025 283     15.41
095 2025 284     20.17
095 2025 285     16.74
095 2025 286     16.48
095 2025 287     16.08
095 2025 288     14.08
095 2025 289     12.06
095 2025 290     12.00
095 2025 291      9.25
095 2025 292      8.93
095 2025 293     12.58
095 2025 294     12.77
095 2025 295      7.37
095 2025 296     11.20
095 2025 297     10.83
095 2025 298     10.41
095 2025 299     10.56
095 2025 300     12.51
095 2025 301      9.87
095 2025 302      7.85
095 2025 303      7.92
095 2025 304      7.50
095 2025 305      3.92
095 2025 306      6.83
095 2025 307      9.82
095 2025 308     10.59
095 2025 309     13.41
095 2025 310     12.79
095 2025 311     13.13
095 2025 312     13.59
095 2025 313     10.64
095 2025 314     15.99
095 2025 315     14.29
095 2025 316     15.41
095 2025 317      9.55
095 2025 318      8.33
095 2025 319      6.85
095 2025 320     12.02
095 2025 321     11.37
095 2025 322     -0.63
095 2025 323      1.76
095 2025 324      3.77
095 2025 325     -3.73
095 2025 326      2.74
095 2025 327      6.44
095 2025 328      1.79
095 2025 329     -1.59
095 2025 330     -3.00
095 2025 331     -3.24
095 2025 332     -0.97
095 2025 333      2.72
095 2025 334     -1.02
095 2025 335     -5.26
095 2025 336     -3.12
095 2025 337     -4.95
095 2025 338     -6.28
095 2025 339     -3.82
095 2025 340     -0.17
095 2025 341      2.52
095 2025 342      4.73
095 2025 343      0.72
095 2025 344      2.73
095 2025 345      5.80
095 2025 346      3.68
095 2025 347      2.83
095 2025 348     -3.42
095 2025 349      1.65
095 2025 350      3.55
095 2025 351     -6.99
095 2025 352     -9.51
095 2025 353    -11.50
095 2025 354    -10.68
095 2025 355     -9.52
095 2025 356     -7.97
095 2025 357     -6.94
095 2025 358     -3.65
095 2025 359      1.35
095 2025 360     -0.67
095 2025 361      0.34
095 2025 362      2.64
095 2025 363      3.06
095 2025 364     -2.64
095 2025 365     -0.43
095 2026   1      1.86
095 2026   2      3.01
095 2026   3      0.63
095 2026   4     -3.39
095 2026   5     -9.27
095 2026   6     -5.57
095 2026   7     -3.58
095 2026   8      0.12
095 2026   9     -2.40
095 2026  10     -5.04
095 2026  11     -3.28
095 2026  12      0.18
095 2026  13      1.09
095 2026  14      1.05
095 2026  15     -3.65
095 2026  16     -2.32
095 2026  17     -2.07
095 2026  18     -2.92
095 2026  19     -6.34
095 2026  20     -6.56
095 2026  21     -7.55
095 2026  22     -5.28
095 2026  23     -6.22
095 2026  24     -2.67
095 2026  25      2.28
095 2026  26      2.26
095 2026  27     -0.97
095 2026  28     -6.37
095 2026  29     -8.23
095 2026  30     -8.99
095 2026  31     -3.88
095 2026  32      1.77
095 2026  33     -1.49
095 2026  34     -1.33
095 2026  35     -1.71
095 2026  36     -3.85
095 2026  37     -7.46
095 2026  38     -0.22
095 2026  39     -2.40
095 2026  40    -10.42
095 2026  41     -6.43
095 2026  42      2.44
095 2026  43      3.13
095 2026  44      4.69
095 2026  45      8.48
095 2026  46      8.52
095 2026  47      5.79
095 2026  48      3.09
095 2026  49     -6.92
095 2026  50     -7.91
095 2026  51     -8.43
095 2026  52     -4.90
095 2026  53     -3.18
095 2026  54     -0.33
095 2026  55      1.65
095 2026  56      4.05
095 2026  57      7.01
095 2026  58      8.66
095 2026  59     -1.21
095 2026  60      3.72
095 2026  61      4.53
095 2026  62      4.17
095 2026  63     -2.86
095 2026  64     -2.17
095 2026  65     -4.26
095 2026  66      1.19
095 2026  67      6.14
095 2026  68      7.19
095 2026  69      9.58
095 2026  70      7.59
095 2026  71      9.60
095 2026  72      4.88
095 2026  73      9.05
095 2026  74      6.97
095 2026  75      2.78
095 2026  76     -0.01
095 2026  77      3.32
095 2026  78      5.45
095 2026  79      8.00
095 2026  80      5.88
095 2026  81      6.73
095 2026  82      9.44
095 2026  83      7.95
095 2026  84      8.83
095 2026  85      3.74
095 2026  86      5.17
095 2026  87      6.92
095 2026  88      6.00
095 2026  89      6.67
095 2026  90      6.59
095 2026  91     11.63
095 2026  92     11.27
095 2026  93      6.53
095 2026  94     10.03
095 2026  95     10.21
095 2026  96     10.69
095 2026  97      9.85
095 2026  98     11.91
095 2026  99     12.11
095 2026 100     11.74
095 2026 101      8.77
095 2026 102      9.10
095 2026 103     12.17
095 2026 104     12.38
095 2026 105     12.50
095 2026 106     14.47
095 2026 107     16.07
095 2026 108     19.82
095 2026 109     17.09
095 2026 110     14.52
095 2026 111     14.28
095 2026 112     11.30
095 2026 113     10.14
095 2026 114     10.81
095 2026 115     11.50
095 2026 116     11.46
095 2026 117      9.45
095 2026 118     10.88
095 2026 119     15.39
095 2026 120     17.87
095 2026 121     15.58
095 2026 122     13.91
095 2026 123     16.51
095 2026 124     14.62
095 2026 125     15.72
095 2026 126     16.53
095 2026 127     13.96
095 2026 128     15.10
095 2026 129     16.46
095 2026 130     13.83
095 2026 131     10.89
095 2026 132     14.73
095 2026 133     16.68
095 2026 134     17.02
095 2026 135     16.57
095 2026 136     17.43
095 2026 137     17.06
095 2026 138     16.94
095 2026 139     16.35
095 2026 140     18.69
095 2026 141     18.20
095 2026 142     19.68
095 2026 143     20.45
095 2026 144     17.44
095 2026 145     17.54
095 2026 146     18.00
095 2026 147     20.18
095 2026 148     20.32
095 2026 149     19.17
095 2026 150     19.07
095 2026 151     21.71
095 2026 152     18.29
095 2026 153     17.17
095 2026 154     18.87
095 2026 155     20.86
095 2026 156     21.60
095 2026 157     18.78
095 2026 158     21.26
095 2026 159     22.86
095 2026 160     20.88
095 2026 161     20.92
095 2026 162     20.65
095 2026 163     22.01
095 2026 164     24.14
095 2026 165     23.07
095 2026 166     23.01
095 2026 167     23.11
095 2026 168     23.16
095 2026 169     21.43
095 2026 170     18.21
095 2026 171     21.88
095 2026 172     23.67
095 2026 173     19.38
095 2026 174     20.21
095 2026 175     24.13
095 2026 176     23.05
095 2026 177     23.71
095 2026 178     21.39
095 2026 179     21.32
095 2026 180     20.45
095 2026 181     23.44
095 2026 182     20.27
095 2026 183     23.09
095 2026 184     22.57
095 2026 185     24.78
095 2026 186     24.31
095 2026 187     23.12
095 2026 188     24.07
095 2026 189     23.96
095 2026 190     22.36
095 2026 191     21.86
095 2026 192     22.28
095 2026 193     23.64
095 2026 194     23.92
095 2026 195     24.89
095 2026 196     24.13
095 2026 197     24.68
095 2026 198     22.67
095 2026 199     26.60
095 2026 200     26.90
095 2026 201     27.77
095 2026 202     26.13
095 2026 203     25.95
095 2026 204     25.20
095 2026 205     24.28
095 2026 206     25.41
095 2026 207     26.87
095 2026 208     25.48
095 2026 209     26.98
095 2026 210     26.50
095 2026 211     27.04
095 2026 212     26.00
095 2026 213     25.76
095 2026 214     26.37
095 2026 215     26.62
095 2026 216     23.84
095 2026 217     24.34
095 2026 218     25.66
095 2026 219     24.95
095 2026 220     24.12
095 2026 221     25.71
095 2026 222     23.96
095 2026 223     25.47
095 2026 224     25.31
095 2026 225     24.41
095 2026 226     25.27
095 2026 227     21.66
095 2026 228     22.98
095 2026 229     21.64
095 2026 230     21.35
095 2026 231     22.60
095 2026 232     23.43
095 2026 233     25.31
095 2026 234     22.66
095 2026 235     25.02
095 2026 236     25.76
095 2026 237     25.31
095 2026 238     24.97
095 2026 239     23.76
095 2026 240     23.74
095 2026 241     26.84
095 2026 242     23.89
095 2026 243     25.14
095 2026 244     20.29
095 2026 245     20.71
095 2026 246     18.25
095 2026 247     19.37
095 2026 248     19.49
095 2026 249     20.79
095 2026 250     16.21
095 2026 251     21.67
095 2026 252     22.67
095 2026 253     20.14
095 2026 254     19.68
095 2026 255     19.72
095 2026 256     19.85
095 2026 257     20.63
095 2026 258     20.03
095 2026 259     21.00
095 2026 260     22.66
095 2026 261     20.33
095 2026 262     17.68
095 2026 263     17.72
095 2026 264     17.13
095 2026 265     16.89
095 2026 266     16.51
095 2026 267     19.89
095 2026 268     17.83
095 2026 269     17.47
095 2026 270     16.77
095 2026 271      9.83
095 2026 272     13.53
095 2026 273     16.20
095 2026 274     15.86
095 2026 275     15.92
095 2026 276     15.15
095 2026 277     15.05
095 2026 278     14.63
095 2026 279     14.84
095 2026 280     16.97
095 2026 281     18.00
095 2026 282     18.41
095 2026 283     15.50
095 2026 284     16.36
095 2026 285     14.95
095 2026 286     14.61
095 2026 287     15.93
095 2026 288     15.82
095 2026 289     12.48
095 2026 290      9.34
095 2026 291      5.93
095 2026 292      3.41
095 2026 293      8.19
095 2026 294     10.50
095 2026 295     11.70
095 2026 296     12.15
095 2026 297     12.05
095 2026 298     11.61
095 2026 299      9.28
095 2026 300      8.98
095 2026 301      8.53
095 2026 302      8.00
095 2026 303     11.16
095 2026 304     14.20
095 2026 305      3.34
095 2026 306      0.17
095 2026 307      5.27
095 2026 308      7.83
095 2026 309      7.46
095 2026 310     10.76
095 2026 311      7.14
095 2026 312      5.15
095 2026 313      3.85
095 2026 314      4.77
095 2026 315      7.59
095 2026 316      3.14
095 2026 317      6.33
095 2026 318      9.06
095 2026 319      5.51
095 2026 320     -1.66
095 2026 321      2.71
095 2026 322      8.74
095 2026 323      8.40
095 2026 324      8.97
095 2026 325      7.37
095 2026 326      0.80
095 2026 327      0.49
095 2026 328      5.87
095 2026 329      1.64
095 2026 330     -1.24
095 2026 331      0.72
095 2026 332      6.22
095 2026 333      5.25
095 2026 334     -0.61
095 2026 335     -1.94
095 2026 336     -2.88
095 2026 337     -7.70
095 2026 338     -8.80
095 2026 339    -14.62
095 2026 340    -11.93
095 2026 341     -9.03
095 2026 342     -4.56
095 2026 343     -0.76
095 2026 344     -0.71
095 2026 345     -7.42
095 2026 346     -4.30
095 2026 347     -8.60
095 2026 348      1.46
095 2026 349      2.57
095 2026 350      2.19
095 2026 351     -0.26
095 2026 352     -3.70
095 2026 353     -2.76
095 2026 354     -1.39
095 2026 355     -0.47
095 2026 356      0.58
095 2026 357     -1.55
095 2026 358     -2.63
095 2026 359      0.66
095 2026 360     -0.78
095 2026 361      0.99
095 2026 362     -2.11
095 2026 363     -6.40
095 2026 364      2.29
095 2026 365      0.09
095 2027   1     -9.25
095 2027   2     -8.37
095 2027   3     -4.30
095 2027   4     -8.04
095 2027   5    -10.10
095 2027   6     -8.48
095 2027   7    -10.96
095 2027   8    -10.61
095 2027   9     -9.90
095 2027  10     -7.84
095 2027  11     -7.49
095 2027  12     -8.68
095 2027  13     -5.99
095 2027  14     -3.44
095 2027  15     -4.11
095 2027  16     -3.11
095 2027  17     -5.34
095 2027  18     -2.52
095 2027  19     -2.79
095 2027  20    -12.61
095 2027  21    -16.47
095 2027  22     -9.03
095 2027  23     -2.06
095 2027  24     -3.34
095 2027  25     -8.08
095 2027  26     -7.38
095 2027  27     -4.33
095 2027  28     -3.53
095 2027  29     -5.83
095 2027  30     -1.75
095 2027  31      0.65
095 2027  32      2.29
095 2027  33      0.43
095 2027  34      1.46
095 2027  35      0.79
095 2027  36     -1.82
095 2027  37      2.99
095 2027  38      7.05
095 2027  39      4.93
095 2027  40     -0.80
095 2027  41     -1.72
095 2027  42     -0.86
095 2027  43      1.27
095 2027  44      3.31
095 2027  45      5.90
095 2027  46      6.74
095 2027  47      8.06
095 2027  48      9.00
095 2027  49      7.62
095 2027  50      7.68
095 2027  51      7.82
095 2027  52      4.99
095 2027  53      4.08
095 2027  54      5.93
095 2027  55      5.87
095 2027  56      2.67
095 2027  57      3.94
095 2027  58      7.44
095 2027  59      8.89
095 2027  60      6.48
095 2027  61      6.63
095 2027  62      4.96
095 2027  63      6.06
095 2027  64      3.57
095 2027  65      4.60
095 2027  66      3.25
095 2027  67      6.25
095 2027  68      5.56
095 2027  69      1.99
095 2027  70     -4.25
095 2027  71     -2.46
095 2027  72      1.63
095 2027  73      4.55
095 2027  74      3.38
095 2027  75      3.27
095 2027  76      4.09
095 2027  77      4.47
095 2027  78      2.88
095 2027  79      3.77
095 2027  80      2.66
095 2027  81      8.44
095 2027  82      7.87
095 2027  83      9.83
095 2027  84     11.20
095 2027  85     13.43
095 2027  86      7.08
095 2027  87      6.72
095 2027  88      5.53
095 2027  89      4.67
095 2027  90      3.82
095 2027  91      7.43
095 2027  92      7.81
095 2027  93      7.29
095 2027  94      7.41
095 2027  95      7.62
095 2027  96     12.26
095 2027  97     13.53
095 2027  98     11.94
095 2027  99     13.85
095 2027 100      9.38
095 2027 101      8.78
095 2027 102     10.03
095 2027 103     11.09
095 2027 104     10.29
095 2027 105      8.29
095 2027 106      8.60
095 2027 107     17.21
095 2027 108     17.73
095 2027 109     17.07
095 2027 110     13.82
095 2027 111     13.30
095 2027 112     11.07
095 2027 113     11.38
095 2027 114     12.69
095 2027 115     11.56
095 2027 116     11.51
095 2027 117     13.24
095 2027 118     13.36
095 2027 119     11.84
095 2027 120     11.43
095 2027 121     10.90
095 2027 122     12.64
095 2027 123     15.17
095 2027 124     17.86
095 2027 125     16.55
095 2027 126     15.21
095 2027 127     15.08
095 2027 128     11.71
095 2027 129     14.84
095 2027 130     16.53
095 2027 131     16.42
095 2027 132     16.76
095 2027 133     19.07
095 2027 134     17.90
095 2027 135     16.50
095 2027 136     15.70
095 2027 137     12.94
095 2027 138     14.90
095 2027 139     15.26
095 2027 140     19.57
095 2027 141     16.95
095 2027 142     20.32
095 2027 143     18.09
095 2027 144     16.21
095 2027 145     17.52
095 2027 146     19.09
095 2027 147     20.39
095 2027 148     19.99
095 2027 149     20.29
095 2027 150     21.72
095 2027 151     21.33
095 2027 152     20.05
095 2027 153     17.04
095 2027 154     21.71
095 2027 155     23.56
095 2027 156     22.49
095 2027 157     21.08
095 2027 158     24.06
095 2027 159     22.14
095 2027 160     19.62
095 2027 161     20.99
095 2027 162     21.53
095 2027 163     21.74
095 2027 164     20.95
095 2027 165     18.42
095 2027 166     21.30
095 2027 167     21.64
095 2027 168     20.94
095 2027 169     19.39
095 2027 170     18.47
095 2027 171     20.30
095 2027 172     22.38
095 2027 173     21.97
095 2027 174     20.99
095 2027 175     20.83
095 2027 176     22.92
095 2027 177     21.35
095 2027 178     21.13
095 2027 179     19.02
095 2027 180     18.74
095 2027 181     20.64
095 2027 182     21.58
095 2027 183     20.83
095 2027 184     18.56
095 2027 185     21.97
095 2027 186     23.76
095 2027 187     23.71
095 2027 188     21.98
095 2027 189     21.55
095 2027 190     21.70
095 2027 191     23.10
095 2027 192     23.38
095 2027 193     24.94
095 2027 194     26.37
095 2027 195     24.95
095 2027 196     23.52
095 2027 197     25.55
095 2027 198     23.90
095 2027 199     24.52
095 2027 200     24.39
095 2027 201     24.78
095 2027 202     25.23
095 2027 203     26.53
095 2027 204     26.27
095 2027 205     26.34
095 2027 206     27.40
095 2027 207     27.54
095 2027 208     27.30
095 2027 209     27.60
095 2027 210     28.26
095 2027 211     29.05
095 2027 212     28.22
095 2027 213     27.35
095 2027 214     28.09
095 2027 215     27.15
095 2027 216     25.88
095 2027 217     25.27
095 2027 218     26.10
095 2027 219     25.75
095 2027 220     25.80
095 2027 221     25.39
095 2027 222     24.19
095 2027 223     23.63
095 2027 224     26.02
095 2027 225     25.70
095 2027 226     24.10
095 2027 227     23.00
095 2027 228     22.41
095 2027 229     23.29
095 2027 230     21.88
095 2027 231     23.24
095 2027 232     23.73
095 2027 233     24.26
095 2027 234     22.76
095 2027 235     19.79
095 2027 236     22.15
095 2027 237     21.49
095 2027 238     22.02
095 2027 239     19.41
095 2027 240     19.22
095 2027 241     18.96
095 2027 242     21.71
095 2027 243     20.47
095 2027 244     22.26
095 2027 245     22.46
095 2027 246     22.25
095 2027 247     20.82
095 2027 248     22.06
095 2027 249     23.14
095 2027 250     21.19
095 2027 251     19.92
095 2027 252     18.25
095 2027 253     19.69
095 2027 254     19.87
095 2027 255     21.14
095 2027 256     18.30
095 2027 257     18.26
095 2027 258     19.20
095 2027 259     16.99
095 2027 260     16.20
095 2027 261     17.40
095 2027 262     17.37
095 2027 263     17.34
095 2027 264     17.51
095 2027 265     18.47
095 2027 266     19.78
095 2027 267     22.25
095 2027 268     18.50
095 2027 269     16.59
095 2027 270     17.08
095 2027 271     19.06
095 2027 272     19.03
095 2027 273     19.48
095 2027 274     14.99
095 2027 275     10.42
095 2027 276     10.90
095 2027 277     12.35
095 2027 278     13.34
095 2027 279     13.56
095 2027 280     12.73
095 2027 281     11.62
095 2027 282     15.80
095 2027 283     14.84
095 2027 284     15.59
095 2027 285     15.98
095 2027 286     16.32
095 2027 287     14.40
095 2027 288     13.07
095 2027 289      8.95
095 2027 290      7.13
095 2027 291      6.89
095 2027 292      8.08
095 2027 293      8.74
095 2027 294     10.18
095 2027 295     11.69
095 2027 296     11.11
095 2027 297     10.61
095 2027 298      9.02
095 2027 299     11.55
095 2027 300     11.70
095 2027 301     11.12
095 2027 302     12.67
095 2027 303     12.47
095 2027 304     13.83
095 2027 305     14.71
095 2027 306     14.56
095 2027 307     14.06
095 2027 308     14.27
095 2027 309     14.65
095 2027 310     17.77
095 2027 311     15.13
095 2027 312     11.37
095 2027 313      9.90
095 2027 314      9.00
095 2027 315      9.33
095 2027 316      9.51
095 2027 317      4.96
095 2027 318      2.61
095 2027 319      9.22
095 2027 320      7.13
095 2027 321     11.24
095 2027 322     10.29
095 2027 323      9.37
095 2027 324      9.84
095 2027 325      5.27
095 2027 326     -1.66
095 2027 327     -3.51
095 2027 328      5.16
095 2027 329      2.77
095 2027 330      0.11
095 2027 331      2.75
095 2027 332      5.55
095 2027 333      3.72
095 2027 334     -0.15
095 2027 335     -2.42
095 2027 336      1.61
095 2027 337     -6.31
095 2027 338    -12.19
095 2027 339     -9.81
095 2027 340     -2.76
095 2027 341     -3.15
095 2027 342     -3.24
095 2027 343     -5.36
095 2027 344     -7.45
095 2027 345     -2.20
095 2027 346      1.46
095 2027 347      1.70
095 2027 348     -3.31
095 2027 349    -10.54
095 2027 350     -8.35
095 2027 351    -10.50
095 2027 352     -9.22
095 2027 353     -6.75
095 2027 354     -6.94
095 2027 355     -8.27
095 2027 356     -9.45
095 2027 357     -7.81
095 2027 358     -5.82
095 2027 359     -6.26
095 2027 360    -12.05
095 2027 361    -14.03
095 2027 362    -11.81
095 2027 363    -11.65
095 2027 364    -11.43
095 2027 365     -9.99
095 2028   1    -10.18
095 2028   2    -10.63
095 2028   3     -9.33
095 2028   4     -8.49
095 2028   5     -1.00
095 2028   6      0.18
095 2028   7     -9.91
095 2028   8     -7.71
095 2028   9      0.52
095 2028  10      0.67
095 2028  11     -3.08
095 2028  12     -0.58
095 2028  13     -9.03
095 2028  14     -9.31
095 2028  15     -5.66
095 2028  16     -5.60
095 2028  17     -4.93
095 2028  18     -5.37
095 2028  19      2.07
095 2028  20     -8.12
095 2028  21    -12.74
095 2028  22     -9.49
095 2028  23     -7.68
095 2028  24     -4.99
095 2028  25     -2.26
095 2028  26     -4.03
095 2028  27     -2.95
095 2028  28     -8.63
095 2028  29     -9.14
095 2028  30    -10.45
095 2028  31    -12.09
095 2028  32    -12.44
095 2028  33    -12.20
095 2028  34     -8.83
095 2028  35     -7.74
095 2028  36     -8.18
095 2028  37     -6.05
095 2028  38     -4.35
095 2028  39     -5.78
095 2028  40     -7.02
095 2028  41     -2.57
095 2028  42      2.94
095 2028  43     -4.09
095 2028  44     -7.79
095 2028  45     -7.59
095 2028  46     -7.45
095 2028  47     -6.23
095 2028  48     -2.21
095 2028  49      0.58
095 2028  50      4.55
095 2028  51      6.97
095 2028  52      6.76
095 2028  53      7.86
095 2028  54      3.26
095 2028  55     -0.06
095 2028  56      6.64
095 2028  57      3.48
095 2028  58      5.61
095 2028  59      4.72
095 2028  60      0.99
095 2028  61     -1.35
095 2028  62      0.61
095 2028  63      0.08
095 2028  64     -1.51
095 2028  65      0.05
095 2028  66      2.07
095 2028  67      2.38
095 2028  68      1.52
095 2028  69      4.24
095 2028  70      3.92
095 2028  71      4.12
095 2028  72      5.13
095 2028  73      3.95
095 2028  74      2.98
095 2028  75      6.82
095 2028  76      9.15
095 2028  77      5.44
095 2028  78      0.30
095 2028  79     -0.84
095 2028  80     -0.95
095 2028  81      1.31
095 2028  82      2.62
095 2028  83      0.07
095 2028  84      3.60
095 2028  85      7.09
095 2028  86      5.54
095 2028  87      2.69
095 2028  88      3.88
095 2028  89      8.48
095 2028  90      5.70
095 2028  91      3.39
095 2028  92      7.46
095 2028  93      8.34
095 2028  94      5.98
095 2028  95      6.41
095 2028  96      9.47
095 2028  97      8.85
095 2028  98      9.95
095 2028  99     12.87
095 2028 100     10.43
095 2028 101      9.70
095 2028 102     10.15
095 2028 103      7.99
095 2028 104      1.94
095 2028 105      4.78
095 2028 106      5.29
095 2028 107      8.43
095 2028 108     16.03
095 2028 109     17.25
095 2028 110     15.76
095 2028 111     10.60
095 2028 112      7.49
095 2028 113      8.56
095 2028 114     10.87
095 2028 115     11.67
095 2028 116     13.66
095 2028 117     12.53
095 2028 118     14.01
095 2028 119     16.58
095 2028 120     14.65
095 2028 121     13.33
095 2028 122     15.70
095 2028 123     12.30
095 2028 124     10.62
095 2028 125     11.01
095 2028 126     15.07
095 2028 127     17.60
095 2028 128     14.90
095 2028 129     16.27
095 2028 130     16.01
095 2028 131     14.42
095 2028 132     16.09
095 2028 133     16.31
095 2028 134     14.64
095 2028 135     16.95
095 2028 136     14.47
095 2028 137     10.78
095 2028 138     12.10
095 2028 139     14.37
095 2028 140     17.08
095 2028 141     17.31
095 2028 142     14.73
095 2028 143     18.84
095 2028 144     16.11
095 2028 145     14.89
095 2028 146     15.03
095 2028 147     15.98
095 2028 148     17.53
095 2028 149     16.97
095 2028 150     17.40
095 2028 151     19.45
095 2028 152     18.81
095 2028 153     21.00
095 2028 154     22.22
095 2028 155     19.96
095 2028 156     19.94
095 2028 157     19.86
095 2028 158     18.85
095 2028 159     16.57
095 2028 160     15.43
095 2028 161     15.26
095 2028 162     18.09
095 2028 163     20.03
095 2028 164     21.91
095 2028 165     24.42
095 2028 166     24.41
095 2028 167     23.96
095 2028 168     22.32
095 2028 169     20.46
095 2028 170     18.96
095 2028 171     20.89
095 2028 172     22.76
095 2028 173     23.22
095 2028 174     23.52
095 2028 175     23.25
095 2028 176     19.08
095 2028 177     19.55
095 2028 178     18.92
095 2028 179     21.01
095 2028 180     23.20
095 2028 181     24.12
095 2028 182     24.68
095 2028 183     25.10
095 2028 184     23.70
095 2028 185     22.98
095 2028 186     22.10
095 2028 187     24.85
095 2028 188     22.73
095 2028 189     21.34
095 2028 190     22.02
095 2028 191     24.12
095 2028 192     23.23
095 2028 193     24.64
095 2028 194     24.75
095 2028 195     23.98
095 2028 196     22.70
095 2028 197     23.08
095 2028 198     21.97
095 2028 199     23.94
095 2028 200     22.98
095 2028 201     23.67
095 2028 202     24.90
095 2028 203     25.61
095 2028 204     25.76
095 2028 205     25.63
095 2028 206     24.85
095 2028 207     25.64
095 2028 208     27.22
095 2028 209     27.60
095 2028 210     27.45
095 2028 211     26.89
095 2028 212     27.56
095 2028 213     28.08
095 2028 214     25.23
095 2028 215     27.37
095 2028 216     28.00
095 2028 217     26.99
095 2028 218     25.92
095 2028 219     26.73
095 2028 220     27.35
095 2028 221     27.39
095 2028 222     25.10
095 2028 223     24.54
095 2028 224     24.50
095 2028 225     26.97
095 2028 226     26.77
095 2028 227     27.27
095 2028 228     28.14
095 2028 229     26.01
095 2028 230     25.76
095 2028 231     25.51
095 2028 232     24.28
095 2028 233     19.59
095 2028 234     22.20
095 2028 235     20.81
095 2028 236     22.18
095 2028 237     22.49
095 2028 238     24.04
095 2028 239     23.42
095 2028 240     24.90
095 2028 241     23.46
095 2028 242     21.57
095 2028 243     22.25
095 2028 244     24.17
095 2028 245     21.03
095 2028 246     21.83
095 2028 247     21.30
095 2028 248     22.25
095 2028 249     23.07
095 2028 250     19.39
095 2028 251     18.37
095 2028 252     18.65
095 2028 253     19.50
095 2028 254     18.53
095 2028 255     17.83
095 2028 256     17.65
095 2028 257     18.34
095 2028 258     18.64
095 2028 259     18.76
095 2028 260     19.52
095 2028 261     19.94
095 2028 262     19.57
095 2028 263     17.15
095 2028 264     17.49
095 2028 265     17.59
095 2028 266     20.21
095 2028 267     20.30
095 2028 268     18.20
095 2028 269     11.40
095 2028 270     12.86
095 2028 271     13.56
095 2028 272     16.15
095 2028 273     14.50
095 2028 274     10.96
095 2028 275     12.23
095 2028 276     13.51
095 2028 277     13.53
095 2028 278     16.17
095 2028 279     15.61
095 2028 280     15.28
095 2028 281     14.76
095 2028 282     14.58
095 2028 283     13.89
095 2028 284     14.36
095 2028 285     12.75
095 2028 286     13.11
095 2028 287     14.04
095 2028 288     14.57
095 2028 289     13.78
095 2028 290     11.05
095 2028 291     12.10
095 2028 292      9.53
095 2028 293     10.13
095 2028 294     13.82
095 2028 295      9.23
095 2028 296      4.36
095 2028 297      4.12
095 2028 298      5.34
095 2028 299      6.13
095 2028 300      4.05
095 2028 301      2.65
095 2028 302      6.62
095 2028 303      5.52
095 2028 304      7.30
095 2028 305      6.40
095 2028 306      9.83
095 2028 307     12.53
095 2028 308     14.01
095 2028 309      8.28
095 2028 310      4.02
095 2028 311      5.15
095 2028 312      2.34
095 2028 313      3.64
095 2028 314      5.34
095 2028 315      6.39
095 2028 316     10.25
095 2028 317      5.88
095 2028 318      2.71
095 2028 319      9.26
095 2028 320      3.41
095 2028 321     -4.51
095 2028 322     -4.25
095 2028 323     -3.44
095 2028 324     -1.20
095 2028 325     -0.82
095 2028 326      0.07
095 2028 327      2.93
095 2028 328      7.56
095 2028 329      2.27
095 2028 330     -6.69
095 2028 331     -7.25
095 2028 332     -0.09
095 2028 333      2.99
095 2028 334     -0.75
095 2028 335     -2.61
095 2028 336     -3.78
095 2028 337     -0.36
095 2028 338     -0.18
095 2028 339     -0.21
095 2028 340     -1.79
095 2028 341     -1.10
095 2028 342      0.90
095 2028 343     -2.17
095 2028 344     -1.78
095 2028 345     -1.15
095 2028 346     -0.87
095 2028 347     -4.08
095 2028 348     -0.59
095 2028 349      3.98
095 2028 350      1.59
095 2028 351     -2.07
095 2028 352      1.00
095 2028 353      2.98
095 2028 354      6.49
095 2028 355      3.30
095 2028 356     -1.72
095 2028 357     -2.70
095 2028 358      5.32
095 2028 359     -0.07
095 2028 360     -7.58
095 2028 361      0.53
095 2028 362     -5.48
095 2028 363     -3.07
095 2028 364      1.13
095 2028 365      1.27
095 2029   1      0.19
095 2029   2     -2.71
095 2029   3     -0.94
095 2029   4     -2.71
095 2029   5      0.35
095 2029   6      2.35
095 2029   7     -3.53
095 2029   8     -9.23
095 2029   9     -3.88
095 2029  10      1.14
095 2029  11      1.26
095 2029  12      3.12
095 2029  13      6.32
095 2029  14      4.72
095 2029  15      7.94
095 2029  16      6.61
095 2029  17     -0.95
095 2029  18      3.50
095 2029  19      3.14
095 2029  20     -6.10
095 2029  21     -5.08
095 2029  22      2.86
095 2029  23     -1.82
095 2029  24      0.08
095 2029  25      4.53
095 2029  26      4.86
095 2029  27     -1.80
095 2029  28     -5.59
095 2029  29      0.84
095 2029  30     -3.97
095 2029  31     -2.66
095 2029  32      0.65
095 2029  33      3.95
095 2029  34      5.54
095 2029  35      6.10
095 2029  36      6.42
095 2029  37      4.72
095 2029  38      6.59
095 2029  39      7.87
095 2029  40      5.22
095 2029  41      2.10
095 2029  42      1.78
095 2029  43      1.87
095 2029  44      3.39
095 2029  45      3.75
095 2029  46      3.05
095 2029  47      5.93
095 2029  48      7.83
095 2029  49      6.66
095 2029  50      1.06
095 2029  51     -3.42
095 2029  52     -4.54
095 2029  53     -0.10
095 2029  54      2.37
095 2029  55      6.62
095 2029  56      5.92
095 2029  57      6.60
095 2029  58      6.14
095 2029  59      5.64
095 2029  60      5.83
095 2029  61      2.44
095 2029  62      5.29
095 2029  63      4.48
095 2029  64      1.77
095 2029  65      2.15
095 2029  66      2.49
095 2029  67     -3.49
095 2029  68     -2.96
095 2029  69     -0.26
095 2029  70     -0.60
095 2029  71      2.42
095 2029  72      3.26
095 2029  73      3.37
095 2029  74      4.30
095 2029  75      0.80
095 2029  76     -0.43
095 2029  77      1.08
095 2029  78      0.86
095 2029  79      1.52
095 2029  80      1.71
095 2029  81      2.11
095 2029  82      3.53
095 2029  83      4.59
095 2029  84     10.35
095 2029  85     12.71
095 2029  86      9.29
095 2029  87     10.57
095 2029  88      6.85
095 2029  89      4.85
095 2029  90      6.91
095 2029  91      9.71
095 2029  92      8.06
095 2029  93      6.44
095 2029  94      7.88
095 2029  95     10.85
095 2029  96     14.64
095 2029  97     13.75
095 2029  98     15.04
095 2029  99     16.58
095 2029 100     16.34
095 2029 101     15.31
095 2029 102     11.99
095 2029 103      8.77
095 2029 104     13.33
095 2029 105      9.09
095 2029 106     10.21
095 2029 107     10.34
095 2029 108     12.11
095 2029 109      8.28
095 2029 110      6.89
095 2029 111      8.02
095 2029 112     11.44
095 2029 113     12.63
095 2029 114     14.28
095 2029 115     12.46
095 2029 116     13.07
095 2029 117     10.85
095 2029 118      9.99
095 2029 119     13.37
095 2029 120     17.29
095 2029 121     10.77
095 2029 122     15.13
095 2029 123     13.53
095 2029 124     18.03
095 2029 125     18.02
095 2029 126     19.08
095 2029 127     13.77
095 2029 128     17.28
095 2029 129     16.38
095 2029 130     19.08
095 2029 131     11.16
095 2029 132     12.51
095 2029 133     13.49
095 2029 134     10.97
095 2029 135     14.89
095 2029 136     14.74
095 2029 137     14.72
095 2029 138     12.94
095 2029 139     13.96
095 2029 140     14.66
095 2029 141     16.96
095 2029 142     16.86
095 2029 143     18.39
095 2029 144     18.09
095 2029 145     21.80
095 2029 146     17.46
095 2029 147     20.27
095 2029 148     21.19
095 2029 149     19.00
095 2029 150     19.90
095 2029 151     21.16
095 2029 152     21.50
095 2029 153     22.20
095 2029 154     22.76
095 2029 155     21.73
095 2029 156     21.37
095 2029 157     24.62
095 2029 158     22.77
095 2029 159     23.41
095 2029 160     22.48
095 2029 161     22.77
095 2029 162     23.82
095 2029 163     21.86
095 2029 164     22.36
095 2029 165     24.95
095 2029 166     27.07
095 2029 167     27.40
095 2029 168     27.14
095 2029 169     22.31
095 2029 170     24.37
095 2029 171     24.24
095 2029 172     23.24
095 2029 173     19.45
095 2029 174     19.86
095 2029 175     21.05
095 2029 176     21.71
095 2029 177     21.50
095 2029 178     22.39
095 2029 179     24.84
095 2029 180     23.75
095 2029 181     23.63
095 2029 182     21.53
095 2029 183     22.58
095 2029 184     20.41
095 2029 185     22.42
095 2029 186     22.68
095 2029 187     24.61
095 2029 188     22.38
095 2029 189     21.21
095 2029 190     19.00
095 2029 191     20.69
095 2029 192     22.24
095 2029 193     20.27
095 2029 194     21.91
095 2029 195     22.19
095 2029 196     23.24
095 2029 197     23.22
095 2029 198     22.16
095 2029 199     21.70
095 2029 200     21.78
095 2029 201     24.22
095 2029 202     22.83
095 2029 203     24.55
095 2029 204     24.99
095 2029 205     24.73
095 2029 206     23.85
095 2029 207     24.59
095 2029 208     24.74
095 2029 209     24.51
095 2029 210     25.77
095 2029 211     25.71
095 2029 212     24.13
095 2029 213     25.66
095 2029 214     22.54
095 2029 215     24.15
095 2029 216     23.88
095 2029 217     21.56
095 2029 218     22.28
095 2029 219     21.54
095 2029 220     22.68
095 2029 221     25.80
095 2029 222     25.65
095 2029 223     23.63
095 2029 224     23.85
095 2029 225     24.81
095 2029 226     24.25
095 2029 227     23.47
095 2029 228     23.24
095 2029 229     24.60
095 2029 230     22.49
095 2029 231     21.73
095 2029 232     22.27
095 2029 233     23.05
095 2029 234     23.41
095 2029 235     20.66
095 2029 236     21.68
095 2029 237     21.73
095 2029 238     24.05
095 2029 239     22.78
095 2029 240     23.64
095 2029 241     22.95
095 2029 242     22.80
095 2029 243     21.24
095 2029 244     23.04
095 2029 245     21.98
095 2029 246     22.21
095 2029 247     20.09
095 2029 248     20.82
095 2029 249     22.71
095 2029 250     22.11
095 2029 251     24.12
095 2029 252     22.63
095 2029 253     22.05
095 2029 254     17.55
095 2029 255     21.38
095 2029 256     20.16
095 2029 257     20.28
095 2029 258     20.26
095 2029 259     19.58
095 2029 260     17.23
095 2029 261     20.65
095 2029 262     16.88
095 2029 263     16.73
095 2029 264     16.49
095 2029 265     17.58
095 2029 266     15.69
095 2029 267     18.07
095 2029 268     13.60
095 2029 269     10.80
095 2029 270     12.24
095 2029 271     12.04
095 2029 272     11.30
095 2029 273      9.60
095 2029 274     11.59
095 2029 275     13.36
095 2029 276     12.07
095 2029 277     14.53
095 2029 278     13.23
095 2029 279     15.99
095 2029 280     12.74
095 2029 281     13.61
095 2029 282     13.73
095 2029 283     14.89
095 2029 284     16.02
095 2029 285     17.46
095 2029 286     14.97
095 2029 287     12.04
095 2029 288      9.66
095 2029 289     10.93
095 2029 290     12.40
095 2029 291     12.62
095 2029 292     12.61
095 2029 293     13.69
095 2029 294     12.56
095 2029 295     10.88
095 2029 296     10.49
095 2029 297      9.91
095 2029 298     11.94
095 2029 299     12.85
095 2029 300     14.46
095 2029 301     12.36
095 2029 302     12.12
095 2029 303      2.60
095 2029 304      4.44
095 2029 305     11.47
095 2029 306     13.76
095 2029 307     14.41
095 2029 308     14.87
095 2029 309     13.95
095 2029 310     12.11
095 2029 311      8.95
095 2029 312      7.65
095 2029 313      9.14
095 2029 314     11.94
095 2029 315      8.10
095 2029 316     10.06
095 2029 317     12.90
095 2029 318     10.65
095 2029 319     10.07
095 2029 320      4.46
095 2029 321      5.14
095 2029 322      4.99
095 2029 323      5.05
095 2029 324      3.13
095 2029 325      3.44
095 2029 326     -3.60
095 2029 327     -4.42
095 2029 328      1.92
095 2029 329      7.66
095 2029 330      1.93
095 2029 331     -0.19
095 2029 332     -0.96
095 2029 333     -1.77
095 2029 334     -1.77
095 2029 335     -0.02
095 2029 336      1.03
095 2029 337      3.59
095 2029 338      1.31
095 2029 339      1.40
095 2029 340     -0.14
095 2029 341     -5.27
095 2029 342     -2.82
095 2029 343      1.68
095 2029 344      1.95
095 2029 345     -0.06
095 2029 346      2.98
095 2029 347      3.57
095 2029 348     -3.33
095 2029 349     -3.27
095 2029 350     -1.03
095 2029 351     -3.14
095 2029 352     -0.45
095 2029 353      1.31
095 2029 354      2.82
095 2029 355      0.20
095 2029 356      2.55
095 2029 357      3.86
095 2029 358      2.88
095 2029 359      0.82
095 2029 360     -1.10
095 2029 361    -16.17
095 2029 362    -15.79
095 2029 363    -16.34
095 2029 364    -11.62
095 2029 365    -13.00
095 2030   1    -14.30
095 2030   2     -7.65
095 2030   3     -3.87
095 2030   4     -6.14
095 2030   5    -13.26
095 2030   6    -11.59
095 2030   7    -11.49
095 2030   8    -17.04
095 2030   9     -8.87
095 2030  10      1.09
095 2030  11    -13.61
095 2030  12    -14.23
095 2030  13    -12.62
095 2030  14    -13.98
095 2030  15    -11.21
095 2030  16     -5.71
095 2030  17      2.56
095 2030  18     -6.74
095 2030  19     -2.49
095 2030  20     -1.70
095 2030  21    -13.18
095 2030  22    -13.64
095 2030  23    -15.68
095 2030  24    -14.50
095 2030  25    -13.17
095 2030  26    -12.41
095 2030  27     -5.43
095 2030  28     -0.64
095 2030  29      1.53
095 2030  30     -0.41
095 2030  31      0.25
095 2030  32      1.87
095 2030  33     -5.82
095 2030  34    -11.89
095 2030  35     -6.97
095 2030  36     -4.73
095 2030  37    -10.24
095 2030  38     -7.70
095 2030  39     -5.70
095 2030  40     -3.00
095 2030  41      1.18
095 2030  42     -0.60
095 2030  43     -6.41
095 2030  44    -11.75
095 2030  45    -11.48
095 2030  46    -11.48
095 2030  47     -8.78
095 2030  48    -10.26
095 2030  49     -9.66
095 2030  50     -7.58
095 2030  51     -5.86
095 2030  52     -8.66
095 2030  53     -6.78
095 2030  54     -2.84
095 2030  55     -0.47
095 2030  56      0.96
095 2030  57     -1.63
095 2030  58      0.88
095 2030  59      2.47
095 2030  60      5.76
095 2030  61      6.22
095 2030  62      7.33
095 2030  63      5.45
095 2030  64      3.63
095 2030  65      3.24
095 2030  66      4.71
095 2030  67      5.01
095 2030  68      5.33
095 2030  69      4.06
095 2030  70      1.69
095 2030  71      0.89
095 2030  72      4.66
095 2030  73      2.52
095 2030  74     -0.93
095 2030  75     -1.30
095 2030  76      3.47
095 2030  77      0.66
095 2030  78     -0.42
095 2030  79      0.83
095 2030  80      1.83
095 2030  81      2.19
095 2030  82      3.94
095 2030  83      3.43
095 2030  84      6.27
095 2030  85      8.47
095 2030  86      7.66
095 2030  87      5.23
095 2030  88      6.30
095 2030  89      3.02
095 2030  90      2.52
095 2030  91      4.46
095 2030  92      5.95
095 2030  93      1.69
095 2030  94      7.14
095 2030  95      7.72
095 2030  96      9.96
095 2030  97     10.43
095 2030  98      8.69
095 2030  99      8.06
095 2030 100      8.45
095 2030 101      7.72
095 2030 102      8.14
095 2030 103      9.46
095 2030 104      7.38
095 2030 105      6.30
095 2030 106      7.16
095 2030 107     11.96
095 2030 108     15.17
095 2030 109     11.83
095 2030 110     13.62
095 2030 111     12.16
095 2030 112     12.80
095 2030 113     13.43
095 2030 114     16.13
095 2030 115     16.07
095 2030 116     14.41
095 2030 117     14.35
095 2030 118     16.27
095 2030 119     20.36
095 2030 120     20.52
095 2030 121     16.25
095 2030 122     14.00
095 2030 123     11.54
095 2030 124     18.25
095 2030 125     18.65
095 2030 126     17.04
095 2030 127     16.32
095 2030 128     17.18
095 2030 129     17.36
095 2030 130     20.27
095 2030 131     13.74
095 2030 132     13.63
095 2030 133     13.63
095 2030 134     19.26
095 2030 135     15.68
095 2030 136     18.23
095 2030 137     14.78
095 2030 138     18.05
095 2030 139     19.07
095 2030 140     18.66
095 2030 141     19.34
095 2030 142     20.40
095 2030 143     18.69
095 2030 144     16.24
095 2030 145     18.50
095 2030 146     19.55
095 2030 147     19.76
095 2030 148     15.04
095 2030 149     20.32
095 2030 150     22.96
095 2030 151     20.56
095 2030 152     17.66
095 2030 153     16.80
095 2030 154     15.70
095 2030 155     18.95
095 2030 156     20.87
095 2030 157     19.73
095 2030 158     20.79
095 2030 159     22.59
095 2030 160     22.92
095 2030 161     22.63
095 2030 162     22.72
095 2030 163     21.64
095 2030 164     17.73
095 2030 165     19.22
095 2030 166     19.16
095 2030 167     17.39
095 2030 168     19.68
095 2030 169     18.98
095 2030 170     19.67
095 2030 171     20.58
095 2030 172     22.50
095 2030 173     23.11
095 2030 174     23.96
095 2030 175     22.83
095 2030 176     22.08
095 2030 177     22.38
095 2030 178     21.08
095 2030 179     20.43
095 2030 180     22.21
095 2030 181     24.63
095 2030 182     22.76
095 2030 183     19.54
095 2030 184     22.27
095 2030 185     23.11
095 2030 186     23.38
095 2030 187     22.76
095 2030 188     22.36
095 2030 189     23.74
095 2030 190     21.59
095 2030 191     22.85
095 2030 192     22.29
095 2030 193     23.45
095 2030 194     24.49
095 2030 195     23.67
095 2030 196     23.13
095 2030 197     24.13
095 2030 198     24.13
095 2030 199     23.54
095 2030 200     21.78
095 2030 201     24.81
095 2030 202     26.55
095 2030 203     26.70
095 2030 204     25.75
095 2030 205     23.87
095 2030 206     24.63
095 2030 207     26.24
095 2030 208     25.93
095 2030 209     25.43
095 2030 210     26.59
095 2030 211     25.64
095 2030 212     26.53
095 2030 213     27.72
095 2030 214     27.22
095 2030 215     26.62
095 2030 216     26.68
095 2030 217     28.34
095 2030 218     28.53
095 2030 219     27.06
095 2030 220     25.60
095 2030 221     25.95
095 2030 222     25.28
095 2030 223     23.72
095 2030 224     24.26
095 2030 225     27.26
095 2030 226     27.64
095 2030 227     27.12
095 2030 228     25.26
095 2030 229     25.96
095 2030 230     26.34
095 2030 231     26.33
095 2030 232     27.21
095 2030 233     24.41
095 2030 234     20.45
095 2030 235     20.42
095 2030 236     19.06
095 2030 237     20.66
095 2030 238     21.29
095 2030 239     22.05
095 2030 240     22.30
095 2030 241     18.77
095 2030 242     23.61
095 2030 243     24.87
095 2030 244     23.05
095 2030 245     23.80
095 2030 246     20.79
095 2030 247     20.53
095 2030 248     23.92
095 2030 249     22.64
095 2030 250     21.72
095 2030 251     24.23
095 2030 252     21.65
095 2030 253     21.91
095 2030 254     21.33
095 2030 255     23.06
095 2030 256     21.98
095 2030 257     23.09
095 2030 258     20.24
095 2030 259     19.15
095 2030 260     19.72
095 2030 261     20.88
095 2030 262     18.51
095 2030 263     17.06
095 2030 264     16.35
095 2030 265     17.71
095 2030 266     19.41
095 2030 267     20.92
095 2030 268     18.99
095 2030 269     18.14
095 2030 270     18.03
095 2030 271     17.98
095 2030 272     18.70
095 2030 273     18.33
095 2030 274     17.96
095 2030 275     18.44
095 2030 276     14.33
095 2030 277     13.45
095 2030 278     10.65
095 2030 279     10.67
095 2030 280      9.39
095 2030 281     10.16
095 2030 282     12.57
095 2030 283     16.38
095 2030 284     16.74
095 2030 285     17.93
095 2030 286     17.95
095 2030 287     16.43
095 2030 288     15.92
095 2030 289      9.19
095 2030 290     10.92
095 2030 291      4.42
095 2030 292      1.70
095 2030 293      7.53
095 2030 294     13.39
095 2030 295     12.52
095 2030 296     13.71
095 2030 297      9.78
095 2030 298      7.05
095 2030 299      7.90
095 2030 300     12.87
095 2030 301     11.10
095 2030 302     12.43
095 2030 303      6.23
095 2030 304      1.28
095 2030 305      7.01
095 2030 306      7.77
095 2030 307      7.02
095 2030 308      5.75
095 2030 309     11.96
095 2030 310     11.95
095 2030 311      5.80
095 2030 312      0.80
095 2030 313      2.30
095 2030 314      2.71
095 2030 315      4.58
095 2030 316      4.83
095 2030 317      6.81
095 2030 318      4.77
095 2030 319      3.84
095 2030 320      8.17
095 2030 321      8.57
095 2030 322      9.16
095 2030 323      9.86
095 2030 324      5.95
095 2030 325     -0.56
095 2030 326      2.11
095 2030 327      6.33
095 2030 328      7.58
095 2030 329      8.87
095 2030 330      0.68
095 2030 331     -3.58
095 2030 332     -3.99
095 2030 333     -1.50
095 2030 334     -3.45
095 2030 335     -4.13
095 2030 336     -2.08
095 2030 337     -5.02
095 2030 338     -0.83
095 2030 339      2.71
095 2030 340      0.30
095 2030 341     -2.62
095 2030 342     -9.42
095 2030 343     -7.79
095 2030 344     -6.72
095 2030 345    -11.91
095 2030 346    -11.65
095 2030 347    -11.10
095 2030 348     -5.17
095 2030 349     -2.23
095 2030 350      2.06
095 2030 351     -2.38
095 2030 352     -3.46
095 2030 353     -1.36
095 2030 354      3.14
095 2030 355      3.16
095 2030 356     -1.46
095 2030 357     -3.12
095 2030 358      0.94
095 2030 359      4.38
095 2030 360      2.16
095 2030 361      4.86
095 2030 362      6.00
095 2030 363      0.70
095 2030 364      0.01
095 2030 365     -3.86
095 2031   1     -3.65
095 2031   2     -0.48
095 2031   3      0.46
095 2031   4     -4.44
095 2031   5     -6.53
095 2031   6     -6.82
095 2031   7     -6.57
095 2031   8     -7.66
095 2031   9     -4.17
095 2031  10      1.09
095 2031  11     -2.33
095 2031  12     -1.15
095 2031  13     -6.32
095 2031  14     -9.09
095 2031  15     -6.30
095 2031  16     -8.63
095 2031  17     -8.51
095 2031  18     -7.28
095 2031  19     -9.37
095 2031  20     -7.99
095 2031  21     -5.54
095 2031  22     -6.42
095 2031  23    -10.26
095 2031  24     -5.74
095 2031  25     -4.26
095 2031  26    -11.44
095 2031  27     -9.63
095 2031  28     -8.53
095 2031  29     -5.11
095 2031  30     -2.77
095 2031  31    -10.53
095 2031  32     -8.76
095 2031  33     -7.24
095 2031  34     -8.48
095 2031  35     -7.05
095 2031  36     -6.21
095 2031  37     -7.52
095 2031  38     -4.16
095 2031  39     -1.13
095 2031  40     -2.05
095 2031  41      0.49
095 2031  42      2.12
095 2031  43      1.77
095 2031  44      1.72
095 2031  45      3.51
095 2031  46      3.07
095 2031  47      4.84
095 2031  48      5.92
095 2031  49      7.81
095 2031  50      6.58
095 2031  51      5.86
095 2031  52      4.85
095 2031  53      4.50
095 2031  54      5.09
095 2031  55      2.47
095 2031  56      1.78
095 2031  57      3.08
095 2031  58      4.84
095 2031  59      5.80
095 2031  60      7.26
095 2031  61      2.63
095 2031  62     -0.48
095 2031  63     -2.28
095 2031  64     -2.64
095 2031  65     -1.56
095 2031  66     -1.02
095 2031  67     -2.81
095 2031  68     -4.00
095 2031  69     -2.13
095 2031  70      0.47
095 2031  71      5.28
095 2031  72      3.81
095 2031  73      6.98
095 2031  74      5.54
095 2031  75      0.97
095 2031  76      1.99
095 2031  77      3.59
095 2031  78      3.97
095 2031  79      6.44
095 2031  80      5.35
095 2031  81      5.61
095 2031  82      7.14
095 2031  83      5.24
095 2031  84      6.71
095 2031  85      8.34
095 2031  86      5.19
095 2031  87      5.65
095 2031  88      7.78
095 2031  89      8.83
095 2031  90     10.20
095 2031  91      4.55
095 2031  92      4.58
095 2031  93      3.84
095 2031  94      5.93
095 2031  95     10.04
095 2031  96      7.20
095 2031  97      6.36
095 2031  98     10.18
095 2031  99     12.20
095 2031 100      8.01
095 2031 101      3.58
095 2031 102      4.78
095 2031 103      5.15
095 2031 104      7.20
095 2031 105     10.80
095 2031 106     11.30
095 2031 107     13.43
095 2031 108     15.19
095 2031 109     15.94
095 2031 110     18.44
095 2031 111     16.16
095 2031 112     15.61
095 2031 113     12.36
095 2031 114     14.83
095 2031 115     16.02
095 2031 116     14.95
095 2031 117     15.62
095 2031 118     15.82
095 2031 119     17.79
095 2031 120     16.29
095 2031 121     18.66
095 2031 122     18.30
095 2031 123     19.47
095 2031 124     22.35
095 2031 125     22.31
095 2031 126     22.17
095 2031 127     21.43
095 2031 128     18.35
095 2031 129     16.77
095 2031 130     18.26
095 2031 131     15.34
095 2031 132     17.91
095 2031 133     20.19
095 2031 134     19.50
095 2031 135     17.66
095 2031 136     14.13
095 2031 137     17.50
095 2031 138     19.03
095 2031 139     20.25
095 2031 140     18.03
095 2031 141     17.51
095 2031 142     19.31
095 2031 143     20.29
095 2031 144     18.24
095 2031 145     18.43
095 2031 146     19.11
095 2031 147     20.38
095 2031 148     19.22
095 2031 149     20.64
095 2031 150     21.62
095 2031 151     20.70
095 2031 152     21.30
095 2031 153     19.81
095 2031 154     19.47
095 2031 155     20.51
095 2031 156     20.43
095 2031 157     22.30
095 2031 158     22.05
095 2031 159     22.79
095 2031 160     22.44
095 2031 161     23.38
095 2031 162     25.11
095 2031 163     25.17
095 2031 164     25.34
095 2031 165     20.50
095 2031 166     24.30
095 2031 167     22.07
095 2031 168     22.76
095 2031 169     22.95
095 2031 170     23.71
095 2031 171     22.36
095 2031 172     23.70
095 2031 173     24.01
095 2031 174     24.49
095 2031 175     23.57
095 2031 176     24.58
095 2031 177     24.11
095 2031 178     22.52
095 2031 179     23.29
095 2031 180     23.37
095 2031 181     22.57
095 2031 182     21.78
095 2031 183     23.71
095 2031 184     24.25
095 2031 185     23.72
095 2031 186     24.44
095 2031 187     23.15
095 2031 188     22.43
095 2031 189     21.64
095 2031 190     21.42
095 2031 191     23.21
095 2031 192     20.98
095 2031 193     21.44
095 2031 194     22.35
095 2031 195     22.57
095 2031 196     22.83
095 2031 197     23.25
095 2031 198     22.92
095 2031 199     25.24
095 2031 200     23.67
095 2031 201     24.23
095 2031 202     24.35
095 2031 203     24.23
095 2031 204     24.91
095 2031 205     23.91
095 2031 206     24.37
095 2031 207     25.53
095 2031 208     24.84
095 2031 209     26.96
095 2031 210     26.41
095 2031 211     26.06
095 2031 212     24.90
095 2031 213     23.88
095 2031 214     24.52
095 2031 215     22.86
095 2031 216     24.83
095 2031 217     24.98
095 2031 218     25.00
095 2031 219     25.69
095 2031 220     26.16
095 2031 221     26.43
095 2031 222     23.63
095 2031 223     22.06
095 2031 224     24.27
095 2031 225     24.89
095 2031 226     24.87
095 2031 227     24.14
095 2031 228     23.41
095 2031 229     21.64
095 2031 230     23.55
095 2031 231     24.09
095 2031 232     22.06
095 2031 233     25.42
095 2031 234     24.39
095 2031 235     22.66
095 2031 236     22.99
095 2031 237     23.08
095 2031 238     22.60
095 2031 239     20.71
095 2031 240     18.51
095 2031 241     22.74
095 2031 242     23.21
095 2031 243     24.66
095 2031 244     23.91
095 2031 245     23.60
095 2031 246     23.35
095 2031 247     22.13
095 2031 248     23.46
095 2031 249     22.71
095 2031 250     21.81
095 2031 251     19.39
095 2031 252     15.98
095 2031 253     19.45
095 2031 254     20.22
095 2031 255     21.17
095 2031 256     19.71
095 2031 257     22.26
095 2031 258     18.88
095 2031 259     18.79
095 2031 260     19.67
095 2031 261     20.72
095 2031 262     19.54
095 2031 263     18.49
095 2031 264     17.70
095 2031 265     20.16
095 2031 266     18.05
095 2031 267     17.42
095 2031 268     20.31
095 2031 269     19.00
095 2031 270     18.90
095 2031 271     17.33
095 2031 272     18.53
095 2031 273     19.00
095 2031 274     19.25
095 2031 275     18.82
095 2031 276     16.71
095 2031 277     15.57
095 2031 278     17.04
095 2031 279     14.44
095 2031 280     11.73
095 2031 281     12.66
095 2031 282     13.37
095 2031 283     11.84
095 2031 284      9.96
095 2031 285     12.81
095 2031 286     14.05
095 2031 287     16.06
095 2031 288     14.31
095 2031 289     11.25
095 2031 290      9.40
095 2031 291      8.14
095 2031 292     12.12
095 2031 293     13.44
095 2031 294     11.71
095 2031 295     11.20
095 2031 296     11.67
095 2031 297     11.58
095 2031 298     10.28
095 2031 299     12.40
095 2031 300     10.94
095 2031 301      6.69
095 2031 302      6.98
095 2031 303      8.78
095 2031 304      9.96
095 2031 305     13.32
095 2031 306     14.49
095 2031 307     13.89
095 2031 308     12.32
095 2031 309     11.80
095 2031 310     12.93
095 2031 311      8.35
095 2031 312      6.84
095 2031 313      8.01
095 2031 314     12.79
095 2031 315      9.22
095 2031 316      9.77
095 2031 317     15.88
095 2031 318     12.92
095 2031 319     11.96
095 2031 320     13.91
095 2031 321      3.71
095 2031 322      1.79
095 2031 323      6.69
095 2031 324     10.84
095 2031 325     -1.76
095 2031 326      0.02
095 2031 327     -0.08
095 2031 328      4.71
095 2031 329      6.26
095 2031 330      7.18
095 2031 331     -7.70
095 2031 332     -6.90
095 2031 333      1.89
095 2031 334      1.96
095 2031 335      4.86
095 2031 336     -1.70
095 2031 337     -7.19
095 2031 338     -8.21
095 2031 339     -2.01
095 2031 340      1.91
095 2031 341      5.28
095 2031 342      0.77
095 2031 343    -11.35
095 2031 344     -2.13
095 2031 345      2.68
095 2031 346      1.64
095 2031 347     -9.38
095 2031 348     -8.33
095 2031 349     -7.60
095 2031 350     -5.23
095 2031 351     -8.71
095 2031 352     -5.85
095 2031 353     -3.88
095 2031 354     -4.78
095 2031 355     -3.63
095 2031 356     -8.97
095 2031 357     -7.75
095 2031 358      0.44
095 2031 359     -3.32
095 2031 360    -12.22
095 2031 361     -9.73
095 2031 362     -6.97
095 2031 363     -8.21
095 2031 364     -4.01
095 2031 365     -0.41
095 2032   1     -2.26
095 2032   2     -2.24
095 2032   3     -6.04
095 2032   4     -8.20
095 2032   5     -2.38
095 2032   6     -0.54
095 2032   7     -2.03
095 2032   8     -3.02
095 2032   9     -0.67
095 2032  10     -3.36
095 2032  11     -7.95
095 2032  12     -4.38
095 2032  13      0.80
095 2032  14     -0.33
095 2032  15      1.45
095 2032  16      0.16
095 2032  17      3.42
095 2032  18      0.91
095 2032  19      1.89
095 2032  20      2.84
095 2032  21     -1.01
095 2032  22     -5.86
095 2032  23     -4.82
095 2032  24    -10.78
095 2032  25     -3.93
095 2032  26     -7.04
095 2032  27     -9.28
095 2032  28     -7.05
095 2032  29     -3.27
095 2032  30     -1.76
095 2032  31     -1.30
095 2032  32     -3.61
095 2032  33     -6.45
095 2032  34     -0.30
095 2032  35     -1.19
095 2032  36     -5.22
095 2032  37     -2.40
095 2032  38      1.20
095 2032  39     -5.52
095 2032  40     -7.84
095 2032  41     -4.05
095 2032  42      3.26
095 2032  43      6.42
095 2032  44      4.31
095 2032  45      4.92
095 2032  46      6.89
095 2032  47      3.54
095 2032  48      2.45
095 2032  49      3.52
095 2032  50     -0.28
095 2032  51      2.89
095 2032  52      7.18
095 2032  53      8.18
095 2032  54      7.16
095 2032  55      6.43
095 2032  56      5.18
095 2032  57      1.65
095 2032  58      1.91
095 2032  59      3.50
095 2032  60      5.43
095 2032  61      5.41
095 2032  62      6.44
095 2032  63      9.48
095 2032  64      4.65
095 2032  65      4.26
095 2032  66      9.78
095 2032  67      5.26
095 2032  68      1.91
095 2032  69      4.01
095 2032  70      3.28
095 2032  71      7.71
095 2032  72      8.99
095 2032  73     11.54
095 2032  74      9.62
095 2032  75      9.87
095 2032  76      1.33
095 2032  77      1.04
095 2032  78      3.01
095 2032  79      7.22
095 2032  80      5.34
095 2032  81      2.85
095 2032  82      3.88
095 2032  83      3.09
095 2032  84      5.41
095 2032  85      4.97
095 2032  86      9.61
095 2032  87      4.48
095 2032  88      3.88
095 2032  89      6.61
095 2032  90      4.10
095 2032  91      0.99
095 2032  92      1.90
095 2032  93      3.88
095 2032  94     10.89
095 2032  95      9.59
095 2032  96     10.75
095 2032  97     15.04
095 2032  98     12.87
095 2032  99     13.83
095 2032 100     12.07
095 2032 101     10.14
095 2032 102      3.59
095 2032 103      9.45
095 2032 104      9.13
095 2032 105      9.49
095 2032 106     11.10
095 2032 107     13.09
095 2032 108     17.15
095 2032 109     16.37
095 2032 110     16.47
095 2032 111     14.77
095 2032 112     16.61
095 2032 113     16.81
095 2032 114     13.88
095 2032 115     13.55
095 2032 116     13.19
095 2032 117     14.57
095 2032 118     11.81
095 2032 119     14.27
095 2032 120     14.73
095 2032 121      8.43
095 2032 122     13.06
095 2032 123     13.12
095 2032 124     18.67
095 2032 125     15.35
095 2032 126     17.03
095 2032 127     18.71
095 2032 128     18.86
095 2032 129     19.62
095 2032 130     20.04
095 2032 131     21.52
095 2032 132     20.98
095 2032 133     17.71
095 2032 134     20.28
095 2032 135     19.17
095 2032 136     16.63
095 2032 137     18.60
095 2032 138     16.95
095 2032 139     16.34
095 2032 140     17.46
095 2032 141     20.43
095 2032 142     15.15
095 2032 143     15.78
095 2032 144     16.22
095 2032 145     17.41
095 2032 146     20.87
095 2032 147     21.83
095 2032 148     21.14
095 2032 149     21.77
095 2032 150     24.07
095 2032 151     20.76
095 2032 152     17.37
095 2032 153     18.46
095 2032 154     17.95
095 2032 155     20.57
095 2032 156     24.24
095 2032 157     23.81
095 2032 158     22.26
095 2032 159     21.42
095 2032 160     20.27
095 2032 161     22.81
095 2032 162     24.88
095 2032 163     21.78
095 2032 164     22.58
095 2032 165     22.55
095 2032 166     23.70
095 2032 167     23.29
095 2032 168     22.55
095 2032 169     21.97
095 2032 170     20.98
095 2032 171     22.85
095 2032 172     25.41
095 2032 173     23.53
095 2032 174     21.53
095 2032 175     22.58
095 2032 176     22.91
095 2032 177     21.37
095 2032 178     22.33
095 2032 179     22.01
095 2032 180     17.32
095 2032 181     19.81
095 2032 182     22.21
095 2032 183     19.36
095 2032 184     20.59
095 2032 185     21.40
095 2032 186     22.89
095 2032 187     23.42
095 2032 188     22.78
095 2032 189     21.84
095 2032 190     23.26
095 2032 191     24.69
095 2032 192     25.62
095 2032 193     25.32
095 2032 194     27.37
095 2032 195     25.80
095 2032 196     23.27
095 2032 197     24.01
095 2032 198     23.12
095 2032 199     23.93
095 2032 200     23.62
095 2032 201     23.20
095 2032 202     25.42
095 2032 203     26.36
095 2032 204     26.53
095 2032 205     24.84
095 2032 206     24.42
095 2032 207     25.21
095 2032 208     25.83
095 2032 209     26.60
095 2032 210     26.20
095 2032 211     27.24
095 2032 212     26.76
095 2032 213     26.92
095 2032 214     26.56
095 2032 215     24.04
095 2032 216     21.80
095 2032 217     23.63
095 2032 218     23.58
095 2032 219     24.44
095 2032 220     25.17
095 2032 221     26.17
095 2032 222     24.52
095 2032 223     22.93
095 2032 224     23.08
095 2032 225     24.44
095 2032 226     25.76
095 2032 227     26.24
095 2032 228     24.88
095 2032 229     24.16
095 2032 230     23.93
095 2032 231     20.86
095 2032 232     19.08
095 2032 233     19.42
095 2032 234     21.01
095 2032 235     22.35
095 2032 236     21.26
095 2032 237     21.27
095 2032 238     21.98
095 2032 239     21.23
095 2032 240     20.80
095 2032 241     23.26
095 2032 242     24.42
095 2032 243     23.36
095 2032 244     20.67
095 2032 245     21.23
095 2032 246     23.13
095 2032 247     20.31
095 2032 248     19.27
095 2032 249     21.46
095 2032 250     20.58
095 2032 251     22.15
095 2032 252     22.06
095 2032 253     20.65
095 2032 254     20.56
095 2032 255     20.28
095 2032 256     19.94
095 2032 257     18.74
095 2032 258     17.38
095 2032 259     16.91
095 2032 260     14.91
095 2032 261     13.03
095 2032 262     14.41
095 2032 263     17.21
095 2032 264     14.42
095 2032 265     13.19
095 2032 266     15.10
095 2032 267     17.95
095 2032 268     13.60
095 2032 269     10.01
095 2032 270     13.25
095 2032 271     14.06
095 2032 272     16.88
095 2032 273     17.51
095 2032 274     16.05
095 2032 275     10.96
095 2032 276     10.11
095 2032 277     10.80
095 2032 278     12.34
095 2032 279     12.11
095 2032 280     12.10
095 2032 281     12.06
095 2032 282     13.91
095 2032 283     15.15
095 2032 284     15.72
095 2032 285     11.61
095 2032 286     14.62
095 2032 287     15.81
095 2032 288     14.98
095 2032 289     15.91
095 2032 290     12.30
095 2032 291     11.12
095 2032 292     13.38
095 2032 293     14.27
095 2032 294     14.90
095 2032 295     13.04
095 2032 296     13.59
095 2032 297     12.04
095 2032 298     15.34
095 2032 299     14.09
095 2032 300     11.84
095 2032 301     11.32
095 2032 302      6.20
095 2032 303     -0.48
095 2032 304     -0.63
095 2032 305     -1.69
095 2032 306     -2.83
095 2032 307      3.94
095 2032 308     12.02
095 2032 309     11.59
095 2032 310     13.77
095 2032 311     12.97
095 2032 312     14.78
095 2032 313     15.87
095 2032 314     13.54
095 2032 315     11.80
095 2032 316      6.70
095 2032 317      7.28
095 2032 318      3.89
095 2032 319      5.38
095 2032 320      8.29
095 2032 321      6.47
095 2032 322      8.85
095 2032 323     10.10
095 2032 324      7.40
095 2032 325      1.28
095 2032 326      2.32
095 2032 327      7.20
095 2032 328     10.36
095 2032 329      3.51
095 2032 330      3.73
095 2032 331      8.65
095 2032 332      7.01
095 2032 333      3.51
095 2032 334      1.18
095 2032 335      0.22
095 2032 336     -1.25
095 2032 337     -3.50
095 2032 338     -4.03
095 2032 339    -14.25
095 2032 340    -16.91
095 2032 341    -12.44
095 2032 342     -8.54
095 2032 343    -10.16
095 2032 344     -8.73
095 2032 345    -10.37
095 2032 346     -9.14
095 2032 347     -7.72
095 2032 348     -9.43
095 2032 349     -7.15
095 2032 350     -5.70
095 2032 351     -2.22
095 2032 352      0.00
095 2032 353     -4.03
095 2032 354     -4.24
095 2032 355      2.07
095 2032 356      5.28
095 2032 357      4.59
095 2032 358      3.27
095 2032 359      7.02
095 2032 360      1.83
095 2032 361     -2.71
095 2032 362     -4.42
095 2032 363     -4.60
095 2032 364     -4.63
095 2032 365     -4.00
095 2033   1    -10.91
095 2033   2    -11.40
095 2033   3    -12.95
095 2033   4     -8.87
095 2033   5     -8.91
095 2033   6    -10.95
095 2033   7    -10.65
095 2033   8     -7.25
095 2033   9      1.97
095 2033  10      0.91
095 2033  11     -7.20
095 2033  12     -8.55
095 2033  13     -4.37
095 2033  14     -6.20
095 2033  15     -8.89
095 2033  16    -11.67
095 2033  17     -8.59
095 2033  18     -3.43
095 2033  19     -2.70
095 2033  20     -4.26
095 2033  21     -6.08
095 2033  22     -2.19
095 2033  23     -4.02
095 2033  24     -8.65
095 2033  25     -7.26
095 2033  26     -3.98
095 2033  27    -13.35
095 2033  28    -16.30
095 2033  29    -14.56
095 2033  30    -11.27
095 2033  31     -8.97
095 2033  32     -6.90
095 2033  33     -6.19
095 2033  34     -1.02
095 2033  35      1.73
095 2033  36      5.65
095 2033  37      0.36
095 2033  38     -5.43
095 2033  39     -7.80
095 2033  40     -1.59
095 2033  41      2.81
095 2033  42      4.01
095 2033  43      5.83
095 2033  44      3.29
095 2033  45      3.80
095 2033  46      5.90
095 2033  47      5.16
095 2033  48      2.80
095 2033  49      4.10
095 2033  50      5.02
095 2033  51      5.90
095 2033  52     -2.64
095 2033  53      0.40
095 2033  54      4.10
095 2033  55     -2.18
095 2033  56     -7.22
095 2033  57      0.72
095 2033  58      3.43
095 2033  59     -1.77
095 2033  60      2.98
095 2033  61      2.74
095 2033  62      2.65
095 2033  63      3.16
095 2033  64      2.99
095 2033  65      5.32
095 2033  66      9.00
095 2033  67      5.58
095 2033  68      6.67
095 2033  69      9.58
095 2033  70      6.00
095 2033  71      2.72
095 2033  72      3.02
095 2033  73      1.47
095 2033  74     -1.14
095 2033  75      1.41
095 2033  76     -0.46
095 2033  77      3.13
095 2033  78      1.48
095 2033  79      5.12
095 2033  80      4.20
095 2033  81      2.43
095 2033  82      8.83
095 2033  83      4.07
095 2033  84      4.13
095 2033  85      4.20
095 2033  86      4.27
095 2033  87      5.71
095 2033  88      5.58
095 2033  89      7.02
095 2033  90      3.69
095 2033  91      7.35
095 2033  92      8.17
095 2033  93      8.82
095 2033  94     10.60
095 2033  95     15.12
095 2033  96     18.48
095 2033  97     13.53
095 2033  98     14.96
095 2033  99     16.14
095 2033 100     15.16
095 2033 101     12.83
095 2033 102      9.75
095 2033 103      5.61
095 2033 104      6.18
095 2033 105     11.02
095 2033 106     10.60
095 2033 107     10.22
095 2033 108     14.46
095 2033 109     10.71
095 2033 110      9.66
095 2033 111      9.23
095 2033 112     10.20
095 2033 113     11.58
095 2033 114     13.44
095 2033 115      9.62
095 2033 116      9.05
095 2033 117      8.26
095 2033 118     12.52
095 2033 119     16.24
095 2033 120     18.30
095 2033 121     15.22
095 2033 122     14.75
095 2033 123     12.55
095 2033 124     12.94
095 2033 125     12.76
095 2033 126     16.72
095 2033 127     13.19
095 2033 128     12.48
095 2033 129     19.03
095 2033 130     17.03
095 2033 131     16.83
095 2033 132     15.13
095 2033 133     15.54
095 2033 134     17.13
095 2033 135     18.66
095 2033 136     18.91
095 2033 137     15.09
095 2033 138     14.88
095 2033 139     19.42
095 2033 140     18.58
095 2033 141     20.65
095 2033 142     20.80
095 2033 143     16.82
095 2033 144     18.91
095 2033 145     17.21
095 2033 146     18.48
095 2033 147     20.32
095 2033 148     20.63
095 2033 149     20.67
095 2033 150     21.30
095 2033 151     21.85
095 2033 152     21.07
095 2033 153     19.37
095 2033 154     18.87
095 2033 155     18.59
095 2033 156     18.86
095 2033 157     21.02
095 2033 158     20.86
095 2033 159     22.43
095 2033 160     20.23
095 2033 161     19.88
095 2033 162     20.26
095 2033 163     20.41
095 2033 164     17.30
095 2033 165     20.77
095 2033 166     23.06
095 2033 167     22.14
095 2033 168     22.33
095 2033 169     19.02
095 2033 170     18.29
095 2033 171     19.13
095 2033 172     22.25
095 2033 173     20.82
095 2033 174     21.29
095 2033 175     21.67
095 2033 176     20.90
095 2033 177     20.13
095 2033 178     21.15
095 2033 179     23.38
095 2033 180     23.45
095 2033 181     24.42
095 2033 182     25.44
095 2033 183     24.18
095 2033 184     23.57
095 2033 185     23.60
095 2033 186     23.46
095 2033 187     21.88
095 2033 188     21.38
095 2033 189     21.70
095 2033 190     21.42
095 2033 191     22.11
095 2033 192     23.40
095 2033 193     23.68
095 2033 194     22.57
095 2033 195     22.57
095 2033 196     22.90
095 2033 197     23.07
095 2033 198     24.58
095 2033 199     24.46
095 2033 200     23.99
095 2033 201     27.62
095 2033 202     27.11
095 2033 203     26.11
095 2033 204     27.85
095 2033 205     25.05
095 2033 206     26.58
095 2033 207     25.42
095 2033 208     25.62
095 2033 209     24.92
095 2033 210     26.24
095 2033 211     26.79
095 2033 212     27.19
095 2033 213     25.89
095 2033 214     24.71
095 2033 215     24.66
095 2033 216     25.67
095 2033 217     25.55
095 2033 218     24.23
095 2033 219     24.98
095 2033 220     25.60
095 2033 221     25.40
095 2033 222     25.07
095 2033 223     24.11
095 2033 224     24.31
095 2033 225     23.92
095 2033 226     24.91
095 2033 227     25.46
095 2033 228     24.93
095 2033 229     24.65
095 2033 230     24.93
095 2033 231     21.92
095 2033 232     23.59
095 2033 233     23.26
095 2033 234     23.14
095 2033 235     23.14
095 2033 236     23.21
095 2033 237     21.35
095 2033 238     24.05
095 2033 239     21.97
095 2033 240     23.02
095 2033 241     22.86
095 2033 242     24.44
095 2033 243     24.13
095 2033 244     22.80
095 2033 245     22.92
095 2033 246     22.02
095 2033 247     23.08
095 2033 248     25.85
095 2033 249     23.01
095 2033 250     22.46
095 2033 251     23.64
095 2033 252     21.97
095 2033 253     23.12
095 2033 254     22.27
095 2033 255     23.36
095 2033 256     19.87
095 2033 257     15.12
095 2033 258     16.04
095 2033 259     19.99
095 2033 260     17.81
095 2033 261     16.68
095 2033 262     17.06
095 2033 263     14.01
095 2033 264     13.73
095 2033 265     14.21
095 2033 266     14.20
095 2033 267     18.01
095 2033 268     17.52
095 2033 269     16.33
095 2033 270     16.23
095 2033 271     16.28
095 2033 272     15.62
095 2033 273     15.30
095 2033 274     13.97
095 2033 275     13.35
095 2033 276     15.66
095 2033 277     14.64
095 2033 278     16.24
095 2033 279     17.09
095 2033 280     15.51
095 2033 281     13.34
095 2033 282     16.71
095 2033 283     18.46
095 2033 284     17.42
095 2033 285     15.90
095 2033 286     12.29
095 2033 287     12.45
095 2033 288     11.65
095 2033 289     12.30
095 2033 290      6.77
095 2033 291      9.22
095 2033 292     13.90
095 2033 293     15.59
095 2033 294     14.07
095 2033 295     13.61
095 2033 296     14.44
095 2033 297     13.06
095 2033 298      8.85
095 2033 299      6.26
095 2033 300      9.14
095 2033 301      8.70
095 2033 302      9.26
095 2033 303      4.79
095 2033 304      6.48
095 2033 305      8.26
095 2033 306     10.62
095 2033 307      8.22
095 2033 308      7.24
095 2033 309     11.38
095 2033 310     13.61
095 2033 311     12.41
095 2033 312      0.32
095 2033 313      1.60
095 2033 314     11.05
095 2033 315     14.01
095 2033 316     12.19
095 2033 317     14.73
095 2033 318     13.00
095 2033 319      4.80
095 2033 320      1.29
095 2033 321      6.86
095 2033 322      6.94
095 2033 323      7.67
095 2033 324      8.70
095 2033 325      0.15
095 2033 326     -3.13
095 2033 327      2.57
095 2033 328      4.37
095 2033 329      3.35
095 2033 330      1.44
095 2033 331      1.59
095 2033 332      4.36
095 2033 333      7.28
095 2033 334      3.97
095 2033 335     -1.10
095 2033 336     -1.13
095 2033 337     -1.53
095 2033 338     -0.04
095 2033 339      0.90
095 2033 340      0.85
095 2033 341      1.24
095 2033 342      2.42
095 2033 343      1.03
095 2033 344     -0.99
095 2033 345      1.77
095 2033 346      1.49
095 2033 347     -0.13
095 2033 348      3.76
095 2033 349      6.26
095 2033 350      4.55
095 2033 351      1.17
095 2033 352      1.61
095 2033 353     -0.09
095 2033 354     -1.67
095 2033 355     -4.04
095 2033 356      0.26
095 2033 357      0.52
095 2033 358      4.90
095 2033 359      7.26
095 2033 360     -3.43
095 2033 361     -8.64
095 2033 362     -5.01
095 2033 363     -8.92
095 2033 364     -3.75
095 2033 365      1.58
095 2034   1      0.08
095 2034   2     -6.11
095 2034   3     -6.47
095 2034   4    -10.33
095 2034   5     -1.88
095 2034   6     -1.48
095 2034   7     -4.16
095 2034   8     -6.13
095 2034   9     -1.26
095 2034  10      0.62
095 2034  11      2.65
095 2034  12      1.19
095 2034  13      1.89
095 2034  14      1.29
095 2034  15     -0.52
095 2034  16     -0.98
095 2034  17     -1.79
095 2034  18     -2.66
095 2034  19     -5.63
095 2034  20     -4.32
095 2034  21     -0.74
095 2034  22      1.70
095 2034  23      3.45
095 2034  24     -1.77
095 2034  25     -0.41
095 2034  26      3.08
095 2034  27      4.46
095 2034  28     -2.74
095 2034  29     -3.49
095 2034  30     -6.77
095 2034  31      0.93
095 2034  32     -0.52
095 2034  33     -3.41
095 2034  34      0.93
095 2034  35      0.93
095 2034  36      3.77
095 2034  37      7.44
095 2034  38      8.10
095 2034  39      8.29
095 2034  40      3.66
095 2034  41      1.34
095 2034  42      5.21
095 2034  43      0.65
095 2034  44      2.39
095 2034  45      0.90
095 2034  46      1.82
095 2034  47      3.42
095 2034  48     -2.39
095 2034  49      0.77
095 2034  50      3.97
095 2034  51      3.94
095 2034  52     -5.54
095 2034  53     -4.02
095 2034  54      0.97
095 2034  55      0.02
095 2034  56     -2.99
095 2034  57     -2.00
095 2034  58     -2.36
095 2034  59     -0.20
095 2034  60     -5.91
095 2034  61     -5.67
095 2034  62     -4.09
095 2034  63      0.45
095 2034  64      2.16
095 2034  65      2.43
095 2034  66      6.50
095 2034  67      7.06
095 2034  68      6.51
095 2034  69      7.75
095 2034  70      3.79
095 2034  71      3.03
095 2034  72      5.69
095 2034  73      4.87
095 2034  74      3.21
095 2034  75      1.46
095 2034  76      0.05
095 2034  77      8.14
095 2034  78      4.07
095 2034  79      3.91
095 2034  80      5.22
095 2034  81      5.67
095 2034  82      7.98
095 2034  83      7.00
095 2034  84      9.44
095 2034  85     15.77
095 2034  86     13.55
095 2034  87      9.88
095 2034  88     11.83
095 2034  89     12.03
095 2034  90      6.20
095 2034  91      8.08
095 2034  92      9.12
095 2034  93      9.30
095 2034  94     12.92
095 2034  95     15.87
095 2034  96     13.23
095 2034  97     16.10
095 2034  98     13.69
095 2034  99     12.78
095 2034 100     13.82
095 2034 101     10.89
095 2034 102      9.76
095 2034 103     10.63
095 2034 104     11.48
095 2034 105     13.32
095 2034 106     16.25
095 2034 107     13.52
095 2034 108     13.04
095 2034 109     14.21
095 2034 110     11.84
095 2034 111     13.30
095 2034 112     13.71
095 2034 113      9.60
095 2034 114      9.22
095 2034 115     11.10
095 2034 116      9.56
095 2034 117     11.49
095 2034 118     12.12
095 2034 119      9.34
095 2034 120     11.91
095 2034 121     12.44
095 2034 122     15.33
095 2034 123     17.74
095 2034 124     21.31
095 2034 125     20.18
095 2034 126     17.34
095 2034 127     19.27
095 2034 128     21.50
095 2034 129     15.25
095 2034 130     12.73
095 2034 131     12.02
095 2034 132     15.48
095 2034 133     14.92
095 2034 134     16.39
095 2034 135     11.34
095 2034 136     12.35
095 2034 137     16.75
095 2034 138     13.26
095 2034 139     13.43
095 2034 140     14.53
095 2034 141     14.23
095 2034 142     15.16
095 2034 143     15.64
095 2034 144     15.79
095 2034 145     17.69
095 2034 146     17.60
095 2034 147     19.77
095 2034 148     18.27
095 2034 149     18.91
095 2034 150     18.73
095 2034 151     21.97
095 2034 152     20.03
095 2034 153     19.25
095 2034 154     20.13
095 2034 155     20.25
095 2034 156     21.26
095 2034 157     20.83
095 2034 158     22.07
095 2034 159     22.73
095 2034 160     23.16
095 2034 161     24.46
095 2034 162     24.52
095 2034 163     23.84
095 2034 164     21.57
095 2034 165     23.04
095 2034 166     22.72
095 2034 167     24.30
095 2034 168     26.49
095 2034 169     23.65
095 2034 170     23.74
095 2034 171     21.36
095 2034 172     24.61
095 2034 173     22.10
095 2034 174     22.58
095 2034 175     23.98
095 2034 176     23.84
095 2034 177     24.51
095 2034 178     23.11
095 2034 179     24.29
095 2034 180     23.44
095 2034 181     23.75
095 2034 182     23.92
095 2034 183     24.62
095 2034 184     23.57
095 2034 185     20.53
095 2034 186     22.77
095 2034 187     23.11
095 2034 188     23.23
095 2034 189     23.25
095 2034 190     22.36
095 2034 191     23.45
095 2034 192     24.26
095 2034 193     25.98
095 2034 194     25.07
095 2034 195     23.62
095 2034 196     23.93
095 2034 197     24.14
095 2034 198     24.64
095 2034 199     25.84
095 2034 200     25.29
095 2034 201     26.44
095 2034 202     27.01
095 2034 203     27.88
095 2034 204     26.64
095 2034 205     27.31
095 2034 206     26.57
095 2034 207     27.51
095 2034 208     24.19
095 2034 209     25.35
095 2034 210     27.41
095 2034 211     25.97
095 2034 212     25.74
095 2034 213     27.28
095 2034 214     25.06
095 2034 215     25.82
095 2034 216     24.68
095 2034 217     23.71
095 2034 218     24.82
095 2034 219     25.12
095 2034 220     26.87
095 2034 221     28.10
095 2034 222     26.67
095 2034 223     25.91
095 2034 224     27.54
095 2034 225     25.74
095 2034 226     27.45
095 2034 227     27.54
095 2034 228     25.41
095 2034 229     25.58
095 2034 230     26.66
095 2034 231     26.38
095 2034 232     25.25
095 2034 233     26.19
095 2034 234     25.77
095 2034 235     25.32
095 2034 236     28.27
095 2034 237     27.03
095 2034 238     27.24
095 2034 239     28.72
095 2034 240     27.45
095 2034 241     25.20
095 2034 242     26.16
095 2034 243     24.20
095 2034 244     24.82
095 2034 245     24.31
095 2034 246     24.73
095 2034 247     25.85
095 2034 248     26.67
095 2034 249     20.28
095 2034 250     20.35
095 2034 251     20.90
095 2034 252     21.38
095 2034 253     21.02
095 2034 254     19.91
095 2034 255     20.43
095 2034 256     19.02
095 2034 257     19.37
095 2034 258     17.39
095 2034 259     13.93
095 2034 260     17.61
095 2034 261     18.23
095 2034 262     16.46
095 2034 263     16.03
095 2034 264     16.52
095 2034 265     16.87
095 2034 266     18.00
095 2034 267     18.93
095 2034 268     19.89
095 2034 269     17.57
095 2034 270     17.21
095 2034 271     18.83
095 2034 272     18.22
095 2034 273     17.68
095 2034 274     14.55
095 2034 275     15.61
095 2034 276     14.20
095 2034 277     14.27
095 2034 278     15.50
095 2034 279     17.12
095 2034 280     16.06
095 2034 281     14.07
095 2034 282     16.48
095 2034 283     10.64
095 2034 284     10.37
095 2034 285     10.03
095 2034 286      9.94
095 2034 287      6.79
095 2034 288      8.03
095 2034 289     11.29
095 2034 290     12.11
095 2034 291     13.63
095 2034 292     13.27
095 2034 293     13.45
095 2034 294     15.45
095 2034 295     14.56
095 2034 296     13.68
095 2034 297     11.03
095 2034 298      9.36
095 2034 299     10.98
095 2034 300     11.70
095 2034 301      1.22
095 2034 302      3.16
095 2034 303     10.86
095 2034 304      7.12
095 2034 305      0.66
095 2034 306     -1.01
095 2034 307      2.43
095 2034 308      6.59
095 2034 309      9.79
095 2034 310      9.42
095 2034 311      8.62
095 2034 312     10.52
095 2034 313     12.25
095 2034 314      7.32
095 2034 315      6.51
095 2034 316      4.06
095 2034 317      2.83
095 2034 318      4.94
095 2034 319      7.28
095 2034 320      6.19
095 2034 321      9.73
095 2034 322      9.49
095 2034 323     -2.56
095 2034 324     -0.51
095 2034 325      0.54
095 2034 326      3.48
095 2034 327      6.19
095 2034 328      0.56
095 2034 329     -0.27
095 2034 330      2.38
095 2034 331      4.25
095 2034 332      6.40
095 2034 333      9.41
095 2034 334      6.42
095 2034 335      7.48
095 2034 336      6.13
095 2034 337     -1.18
095 2034 338     -0.08
095 2034 339      7.68
095 2034 340      2.34
095 2034 341     -8.99
095 2034 342      0.58
095 2034 343     -1.88
095 2034 344     -6.99
095 2034 345      2.66
095 2034 346      5.46
095 2034 347      5.60
095 2034 348     -0.81
095 2034 349     -6.91
095 2034 350     -3.38
095 2034 351      3.09
095 2034 352      2.67
095 2034 353     -5.17
095 2034 354     -4.00
095 2034 355      0.74
095 2034 356     -5.12
095 2034 357     -6.86
095 2034 358     -2.34
095 2034 359      0.90
095 2034 360      0.42
095 2034 361      2.60
095 2034 362      4.14
095 2034 363      1.33
095 2034 364      1.79
095 2034 365      2.33
095 2035   1      1.19
095 2035   2     -1.31
095 2035   3     -7.97
095 2035   4    -14.06
095 2035   5     -7.72
095 2035   6     -4.71
095 2035   7     -3.47
095 2035   8      0.26
095 2035   9      0.18
095 2035  10     -0.46
095 2035  11      0.62
095 2035  12      4.38
095 2035  13      3.71
095 2035  14      0.30
095 2035  15      0.61
095 2035  16      5.36
095 2035  17      5.93
095 2035  18      0.75
095 2035  19      1.27
095 2035  20     -0.25
095 2035  21     -3.50
095 2035  22     -2.58
095 2035  23     -0.60
095 2035  24     -4.81
095 2035  25     -1.02
095 2035  26      0.12
095 2035  27      4.82
095 2035  28     -0.53
095 2035  29     -3.71
095 2035  30      2.00
095 2035  31      2.83
095 2035  32      4.84
095 2035  33      3.16
095 2035  34      6.34
095 2035  35     -1.53
095 2035  36     -3.21
095 2035  37     -1.42
095 2035  38     -0.00
095 2035  39     -0.44
095 2035  40     -3.10
095 2035  41     -5.73
095 2035  42     -4.01
095 2035  43     -4.51
095 2035  44     -5.29
095 2035  45     -2.28
095 2035  46     -0.92
095 2035  47     -1.65
095 2035  48      2.33
095 2035  49      4.83
095 2035  50      4.51
095 2035  51      3.97
095 2035  52      2.94
095 2035  53      3.00
095 2035  54      1.68
095 2035  55      1.48
095 2035  56      2.36
095 2035  57      3.14
095 2035  58      2.47
095 2035  59      2.42
095 2035  60      3.92
095 2035  61      5.22
095 2035  62      5.07
095 2035  63      6.49
095 2035  64      5.26
095 2035  65      3.47
095 2035  66      0.74
095 2035  67     -3.24
095 2035  68      0.71
095 2035  69     -0.72
095 2035  70     -7.96
095 2035  71     -5.84
095 2035  72      3.38
095 2035  73      2.60
095 2035  74      0.60
095 2035  75      0.42
095 2035  76      0.35
095 2035  77      4.25
095 2035  78      5.23
095 2035  79     10.01
095 2035  80      8.83
095 2035  81      3.05
095 2035  82      5.11
095 2035  83      4.05
095 2035  84      8.95
095 2035  85     10.40
095 2035  86      6.73
095 2035  87      8.20
095 2035  88      6.17
095 2035  89     11.12
095 2035  90      6.42
095 2035  91      8.84
095 2035  92     11.46
095 2035  93     12.38
095 2035  94     12.50
095 2035  95     11.91
095 2035  96     14.42
095 2035  97     12.45
095 2035  98      9.42
095 2035  99     10.01
095 2035 100      6.99
095 2035 101     10.06
095 2035 102      8.23
095 2035 103      9.47
095 2035 104      8.41
095 2035 105      8.90
095 2035 106      7.47
095 2035 107     10.53
095 2035 108     11.21
095 2035 109     10.93
095 2035 110     13.59
095 2035 111      9.84
095 2035 112     13.65
095 2035 113     14.71
095 2035 114     10.74
095 2035 115     14.38
095 2035 116     13.79
095 2035 117      9.98
095 2035 118     12.92
095 2035 119     12.95
095 2035 120     16.67
095 2035 121     17.60
095 2035 122     14.60
095 2035 123     17.08
095 2035 124     17.32
095 2035 125     19.26
095 2035 126     19.33
095 2035 127     16.01
095 2035 128     18.35
095 2035 129     17.56
095 2035 130     17.70
095 2035 131     16.73
095 2035 132     13.30
095 2035 133     17.09
095 2035 134     18.70
095 2035 135     13.75
095 2035 136     12.87
095 2035 137     15.72
095 2035 138     12.84
095 2035 139     15.31
095 2035 140     13.70
095 2035 141     17.02
095 2035 142     18.68
095 2035 143     21.16
095 2035 144     18.76
095 2035 145     18.07
095 2035 146     20.54
095 2035 147     17.83
095 2035 148     19.59
095 2035 149     22.26
095 2035 150     21.75
095 2035 151     20.41
095 2035 152     19.32
095 2035 153     19.75
095 2035 154     18.43
095 2035 155     19.55
095 2035 156     22.07
095 2035 157     22.98
095 2035 158     21.59
095 2035 159     23.31
095 2035 160     22.17
095 2035 161     21.72
095 2035 162     22.12
095 2035 163     23.89
095 2035 164     23.44
095 2035 165     24.03
095 2035 166     23.49
095 2035 167     25.04
095 2035 168     21.15
095 2035 169     21.48
095 2035 170     20.41
095 2035 171     22.05
095 2035 172     23.37
095 2035 173     22.25
095 2035 174     23.53
095 2035 175     23.32
095 2035 176     24.68
095 2035 177     22.90
095 2035 178     20.31
095 2035 179     23.26
095 2035 180     24.72
095 2035 181     24.46
095 2035 182     24.40
095 2035 183     24.19
095 2035 184     24.18
095 2035 185     23.38
095 2035 186     20.96
095 2035 187     23.42
095 2035 188     21.80
095 2035 189     22.83
095 2035 190     22.63
095 2035 191     23.12
095 2035 192     23.69
095 2035 193     23.65
095 2035 194     24.39
095 2035 195     24.97
095 2035 196     25.42
095 2035 197     25.31
095 2035 198     25.34
095 2035 199     26.09
095 2035 200     25.90
095 2035 201     26.24
095 2035 202     24.75
095 2035 203     26.58
095 2035 204     27.57
095 2035 205     25.48
095 2035 206     24.58
095 2035 207     24.02
095 2035 208     24.93
095 2035 209     26.78
095 2035 210     26.48
095 2035 211     27.29
095 2035 212     26.78
095 2035 213     26.09
095 2035 214     25.48
095 2035 215     27.34
095 2035 216     27.45
095 2035 217     25.69
095 2035 218     26.89
095 2035 219     24.89
095 2035 220     26.30
095 2035 221     27.67
095 2035 222     26.18
095 2035 223     26.72
095 2035 224     25.66
095 2035 225     25.12
095 2035 226     25.63
095 2035 227     25.44
095 2035 228     25.51
095 2035 229     25.72
095 2035 230     26.33
095 2035 231     25.05
095 2035 232     26.11
095 2035 233     25.84
095 2035 234     24.84
095 2035 235     25.27
095 2035 236     26.61
095 2035 237     26.38
095 2035 238     23.31
095 2035 239     22.29
095 2035 240     22.94
095 2035 241     22.50
095 2035 242     23.14
095 2035 243     23.07
095 2035 244     21.56
095 2035 245     22.36
095 2035 246     23.08
095 2035 247     22.03
095 2035 248     22.45
095 2035 249     23.81
095 2035 250     22.81
095 2035 251     25.41
095 2035 252     24.76
095 2035 253     23.73
095 2035 254     23.34
095 2035 255     22.32
095 2035 256     23.61
095 2035 257     21.22
095 2035 258     18.26
095 2035 259     18.39
095 2035 260     19.81
095 2035 261     21.75
095 2035 262     21.34
095 2035 263     20.03
095 2035 264     21.42
095 2035 265     18.52
095 2035 266     19.55
095 2035 267     19.44
095 2035 268     18.62
095 2035 269     20.29
095 2035 270     16.60
095 2035 271     14.69
095 2035 272     15.04
095 2035 273     18.66
095 2035 274     20.41
095 2035 275     19.77
095 2035 276     18.51
095 2035 277     18.16
095 2035 278     19.10
095 2035 279     18.11
095 2035 280     19.12
095 2035 281     14.78
095 2035 282     17.34
095 2035 283     17.98
095 2035 284     18.35
095 2035 285     10.86
095 2035 286     12.80
095 2035 287     13.69
095 2035 288     15.80
095 2035 289     18.06
095 2035 290     19.49
095 2035 291     21.12
095 2035 292     12.52
095 2035 293     11.37
095 2035 294     12.54
095 2035 295     12.58
095 2035 296     13.95
095 2035 297     12.12
095 2035 298     11.78
095 2035 299      5.69
095 2035 300      7.99
095 2035 301      6.84
095 2035 302     10.94
095 2035 303      3.55
095 2035 304      1.16
095 2035 305      1.98
095 2035 306      7.54
095 2035 307     14.72
095 2035 308     15.85
095 2035 309     10.98
095 2035 310      5.22
095 2035 311      4.32
095 2035 312      2.67
095 2035 313      8.79
095 2035 314      6.95
095 2035 315      4.31
095 2035 316      7.86
095 2035 317     12.44
095 2035 318      5.06
095 2035 319     -0.12
095 2035 320      0.83
095 2035 321      4.61
095 2035 322      6.78
095 2035 323      6.83
095 2035 324      2.35
095 2035 325     -0.19
095 2035 326      0.48
095 2035 327      3.79
095 2035 328      6.98
095 2035 329      4.73
095 2035 330     -3.23
095 2035 331     -2.25
095 2035 332      3.42
095 2035 333      6.84
095 2035 334      5.77
095 2035 335      5.74
095 2035 336     -1.49
095 2035 337     -0.55
095 2035 338     -5.15
095 2035 339     -1.12
095 2035 340      4.36
095 2035 341     -0.01
095 2035 342      1.72
095 2035 343      1.38
095 2035 344      6.92
095 2035 345      5.90
095 2035 346     -0.76
095 2035 347     -0.78
095 2035 348      1.34
095 2035 349      3.66
095 2035 350      6.07
095 2035 351      5.68
095 2035 352      2.24
095 2035 353      2.37
095 2035 354      4.74
095 2035 355      4.16
095 2035 356      3.74
095 2035 357      3.50
095 2035 358      4.49
095 2035 359      2.71
095 2035 360      3.51
095 2035 361     -5.76
095 2035 362     -4.16
095 2035 363     -8.43
095 2035 364     -6.82
095 2035 365     -1.75
095 2046   1    -11.88
095 2046   2     -3.29
095 2046   3     -3.34
095 2046   4     -7.29
095 2046   5     -3.62
095 2046   6      1.80
095 2046   7      5.34
095 2046   8      4.21
095 2046   9      0.96
095 2046  10     -3.42
095 2046  11     -3.88
095 2046  12     -5.94
095 2046  13     -2.08
095 2046  14     -1.07
095 2046  15    -12.07
095 2046  16     -5.39
095 2046  17     -6.67
095 2046  18     -1.23
095 2046  19     -0.97
095 2046  20    -16.65
095 2046  21    -12.96
095 2046  22      1.61
095 2046  23      0.63
095 2046  24     -2.43
095 2046  25     -3.47
095 2046  26     -2.07
095 2046  27     -2.86
095 2046  28     -3.14
095 2046  29     -5.62
095 2046  30     -9.81
095 2046  31     -9.05
095 2046  32     -7.24
095 2046  33     -7.67
095 2046  34    -10.00
095 2046  35     -8.03
095 2046  36     -6.98
095 2046  37     -3.63
095 2046  38     -1.10
095 2046  39     -0.57
095 2046  40     -1.35
095 2046  41     -2.00
095 2046  42      2.20
095 2046  43     -5.81
095 2046  44     -3.64
095 2046  45      3.52
095 2046  46      2.10
095 2046  47     -1.70
095 2046  48      1.22
095 2046  49      8.33
095 2046  50      5.07
095 2046  51      3.38
095 2046  52      4.60
095 2046  53      5.49
095 2046  54      2.29
095 2046  55      0.84
095 2046  56     -2.72
095 2046  57     -1.14
095 2046  58      0.62
095 2046  59     -0.04
095 2046  60      2.00
095 2046  61      1.67
095 2046  62      2.28
095 2046  63      2.85
095 2046  64      4.03
095 2046  65      4.47
095 2046  66      7.87
095 2046  67      3.32
095 2046  68      1.95
095 2046  69      5.93
095 2046  70      7.84
095 2046  71     10.19
095 2046  72      8.47
095 2046  73      4.28
095 2046  74      8.30
095 2046  75      9.77
095 2046  76     10.61
095 2046  77      6.35
095 2046  78      5.99
095 2046  79     13.30
095 2046  80     11.67
095 2046  81      9.07
095 2046  82     10.78
095 2046  83     10.98
095 2046  84     12.15
095 2046  85     13.07
095 2046  86     10.05
095 2046  87      6.83
095 2046  88      8.19
095 2046  89     10.44
095 2046  90      9.04
095 2046  91      8.10
095 2046  92      9.11
095 2046  93      7.96
095 2046  94     10.39
095 2046  95     15.83
095 2046  96     11.34
095 2046  97     10.41
095 2046  98      7.54
095 2046  99      9.91
095 2046 100     12.96
095 2046 101     15.96
095 2046 102     12.43
095 2046 103     12.32
095 2046 104     13.28
095 2046 105     11.12
095 2046 106     10.45
095 2046 107     12.11
095 2046 108     15.97
095 2046 109     15.59
095 2046 110     16.03
095 2046 111     18.84
095 2046 112     18.44
095 2046 113     16.00
095 2046 114     13.35
095 2046 115     12.43
095 2046 116     17.14
095 2046 117     17.43
095 2046 118     18.62
095 2046 119     16.50
095 2046 120     16.77
095 2046 121     15.24
095 2046 122     15.67
095 2046 123     18.69
095 2046 124     12.42
095 2046 125      9.68
095 2046 126     10.65
095 2046 127     11.41
095 2046 128     13.92
095 2046 129     14.40
095 2046 130     16.20
095 2046 131     14.94
095 2046 132     13.51
095 2046 133     14.92
095 2046 134     17.11
095 2046 135     13.53
095 2046 136     15.93
095 2046 137     18.37
095 2046 138     18.40
095 2046 139     16.87
095 2046 140     14.69
095 2046 141     14.08
095 2046 142     13.82
095 2046 143     18.02
095 2046 144     17.95
095 2046 145     18.02
095 2046 146     18.61
095 2046 147     20.15
095 2046 148     19.85
095 2046 149     21.91
095 2046 150     20.77
095 2046 151     22.89
095 2046 152     22.17
095 2046 153     21.10
095 2046 154     22.38
095 2046 155     22.78
095 2046 156     21.35
095 2046 157     22.26
095 2046 158     21.39
095 2046 159     23.24
095 2046 160     23.31
095 2046 161     20.19
095 2046 162     20.26
095 2046 163     22.63
095 2046 164     23.97
095 2046 165     21.25
095 2046 166     23.56
095 2046 167     23.19
095 2046 168     21.37
095 2046 169     19.36
095 2046 170     21.24
095 2046 171     21.18
095 2046 172     21.60
095 2046 173     19.89
095 2046 174     19.82
095 2046 175     23.09
095 2046 176     22.81
095 2046 177     25.73
095 2046 178     23.89
095 2046 179     24.78
095 2046 180     23.74
095 2046 181     22.73
095 2046 182     25.38
095 2046 183     25.77
095 2046 184     25.38
095 2046 185     26.18
095 2046 186     23.06
095 2046 187     21.12
095 2046 188     21.10
095 2046 189     20.01
095 2046 190     21.75
095 2046 191     23.16
095 2046 192     20.91
095 2046 193     23.12
095 2046 194     24.98
095 2046 195     24.57
095 2046 196     24.98
095 2046 197     25.28
095 2046 198     23.15
095 2046 199     25.56
095 2046 200     25.04
095 2046 201     24.73
095 2046 202     23.64
095 2046 203     24.72
095 2046 204     23.23
095 2046 205     25.12
095 2046 206     24.57
095 2046 207     24.20
095 2046 208     24.82
095 2046 209     26.06
095 2046 210     25.88
095 2046 211     27.17
095 2046 212     27.90
095 2046 213     26.49
095 2046 214     26.31
095 2046 215     24.69
095 2046 216     24.52
095 2046 217     25.99
095 2046 218     28.10
095 2046 219     27.45
095 2046 220     27.13
095 2046 221     28.02
095 2046 222     26.51
095 2046 223     25.42
095 2046 224     26.01
095 2046 225     27.18
095 2046 226     26.84
095 2046 227     25.21
095 2046 228     24.79
095 2046 229     24.25
095 2046 230     26.06
095 2046 231     24.73
095 2046 232     25.69
095 2046 233     25.12
095 2046 234     24.45
095 2046 235     25.95
095 2046 236     22.52
[truncated: 29,973,118 more chars]
